# Supplementary material for: A Markovian analysis of bacterial genome sequence constraints
Source: PeerJ. 2013 Aug 29;1:e127. doi: 10.7717/peerj.127 (PMC3757466; doi:10.7717/peerj.127)
Supplement: Text S1 [file peerj-01-127-s001.txt]

Name	refseq	len
Acaryochloris_marina_MBIC11017	NC_009925	6503724
Acetobacter_pasteurianus_IFO_3283_01	NC_013209	2907495
Acholeplasma_laidlawii_PG_8A	NC_010163	1496992
Acidimicrobium_ferrooxidans_DSM_10331	NC_013124	2158157
Acidiphilium_cryptum_JF-5	NC_009484	3389227
Acidithiobacillus_ferrooxidans_ATCC_23270	NC_011761	2982397
Acidithiobacillus_ferrooxidans_ATCC_53993	NC_011206	2885038
Acidobacterium_capsulatum_ATCC_51196	NC_012483	4127356
Acidothermus_cellulolyticus_11B	NC_008578	2443540
Acidovorax_avenae_citrulli_AAC00-1	NC_008752	5352772
Acidovorax_JS42	NC_008782	4448856
Acinetobacter_baumannii_AB0057	NC_011586	4050513
Acinetobacter_baumannii_AB307_0294	NC_011595	3760981
Acinetobacter_baumannii_ACICU	NC_010611	3904116
Acinetobacter_baumannii_ATCC_17978	NC_009085	3976747
Acinetobacter_baumannii_AYE	NC_010410	3936291
Acinetobacter_baumannii_SDF	NC_010400	3421954
Acinetobacter_sp_ADP1	NC_005966	3598621
Actinobacillus_pleuropneumoniae_L20	NC_009053	2274482
Actinobacillus_pleuropneumoniae_serovar_3_JL03	NC_010278	2242062
Actinobacillus_pleuropneumoniae_serovar_7_AP76	NC_010939	2331981
Actinobacillus_succinogenes_130Z	NC_009655	2319663
Actinosynnema_mirum_DSM_43827	NC_013093	8248144
Aeromonas_hydrophila_ATCC_7966	NC_008570	4744448
Aeromonas_salmonicida_A449	NC_009348	4702402
Aggregatibacter_actinomycetemcomitans_D11S_1	NC_013416	2105764
Aggregatibacter_aphrophilus_NJ8700	NC_012913	2313035
Agrobacterium_radiobacter_K84	NC_011985	4005130
Agrobacterium_tumefaciens_C58_Cereon	NC_003062	2841580
Agrobacterium_vitis_S4	NC_011989	3726375
Akkermansia_muciniphila_ATCC_BAA_835	NC_010655	2664102
Alcanivorax_borkumensis_SK2	NC_008260	3120143
Alicyclobacillus_acidocaldarius_DSM_446	NC_013205	3018755
Aliivibrio_salmonicida_LFI1238	NC_011312	3325165
Alkalilimnicola_ehrlichei_MLHE-1	NC_008340	3275944
Alkaliphilus_metalliredigens_QYMF	NC_009633	4929566
Alkaliphilus_oremlandii_OhILAs	NC_009922	3123558
Alteromonas_macleodii__Deep_ecotype_	NC_011138	4412282
Ammonifex_degensii_KC4	NC_013385	2129237
Anabaena_variabilis_ATCC_29413	NC_007413	6365727
Anaerocellum_thermophilum_DSM_6725	NC_012034	2919718
Anaerococcus_prevotii_DSM_20548	NC_013171	1883067
Anaeromyxobacter_dehalogenans_2CP_1	NC_011891	5029329
Anaeromyxobacter_dehalogenans_2CP-C	NC_007760	5013479
Anaeromyxobacter_Fw109-5	NC_009675	5277990
Anaeromyxobacter_K	NC_011145	5061632
Anaplasma_centrale_Israel	NC_013532	1206806
Anaplasma_marginale_Florida	NC_012026	1202435
Anaplasma_marginale_St_Maries	NC_004842	1197687
Anaplasma_phagocytophilum_HZ	NC_007797	1471282
Anoxybacillus_flavithermus_WK1	NC_011567	2846746
Aquifex_aeolicus	NC_000918	1551335
Arcobacter_butzleri_RM4018	NC_009850	2341251
Aromatoleum_aromaticum_EbN1	NC_006513	4296230
Arthrobacter_aurescens_TC1	NC_008711	4597686
Arthrobacter_chlorophenolicus_A6	NC_011886	4395537
Arthrobacter_FB24	NC_008541	4698945
Aster_yellows_witches-broom_phytoplasma_AYWB	NC_007716	706569
Atopobium_parvulum_DSM_20469	NC_013203	1543805
Azoarcus_BH72	NC_008702	4376040
Azorhizobium_caulinodans_ORS_571	NC_009937	5369772
Bacillus_amyloliquefaciens_FZB42	NC_009725	3918589
Bacillus_anthracis_A0248	NC_012659	5227419
Bacillus_anthracis_Ames	NC_003997	5227293
Bacillus_anthracis_Ames_0581	NC_007530	5227419
Bacillus_anthracis_CDC_684	NC_012581	5230115
Bacillus_anthracis_str_Sterne	NC_005945	5228663
Bacillus_cereus_03BB102	NC_012472	5269628
Bacillus_cereus_AH187	NC_011658	5269030
Bacillus_cereus_AH820	NC_011773	5302683
Bacillus_cereus_ATCC_10987	NC_003909	5224283
Bacillus_cereus_ATCC14579	NC_004722	5411809
Bacillus_cereus_B4264	NC_011725	5419036
Bacillus_cereus_cytotoxis_NVH_391-98	NC_009674	4087024
Bacillus_cereus_G9842	NC_011772	5387334
Bacillus_cereus_Q1	NC_011969	5214195
Bacillus_cereus_ZK	NC_006274	5300915
Bacillus_clausii_KSM-K16	NC_006582	4303871
Bacillus_halodurans	NC_002570	4202352
Bacillus_licheniformis_ATCC_14580	NC_006270	4222597
Bacillus_licheniformis_DSM_13	NC_006322	4222645
Bacillus_pumilus_SAFR-032	NC_009848	3704465
Bacillus_subtilis	NC_000964	4215606
Bacillus_thuringiensis_Al_Hakam	NC_008600	5257091
Bacillus_thuringiensis_konkukian	NC_005957	5237682
Bacillus_weihenstephanensis_KBAB4	NC_010184	5262775
Bacteroides_fragilis_NCTC_9434	NC_003228	5205140
Bacteroides_fragilis_YCH46	NC_006347	5277274
Bacteroides_thetaiotaomicron_VPI-5482	NC_004663	6260361
Bacteroides_vulgatus_ATCC_8482	NC_009614	5163189
Bartonella_bacilliformis_KC583	NC_008783	1445021
Bartonella_grahamii_as4aup	NC_012846	2341328
Bartonella_henselae_Houston-1	NC_005956	1931047
Bartonella_quintana_Toulouse	NC_005955	1581384
Bartonella_tribocorum_CIP_105476	NC_010161	2619061
Baumannia_cicadellinicola_Homalodisca_coagulata	NC_007984	686194
Bdellovibrio_bacteriovorus	NC_005363	3782950
Beijerinckia_indica_ATCC_9039	NC_010581	4170153
Beutenbergia_cavernae_DSM_12333	NC_012669	4669183
Bifidobacterium_adolescentis_ATCC_15703	NC_008618	2089645
Bifidobacterium_animalis_lactis_AD011	NC_011835	1933695
Bifidobacterium_animalis_lactis_Bl_04	NC_012814	1938709
Bifidobacterium_animalis_lactis_DSM_10140	NC_012815	1938483
Bifidobacterium_longum	NC_004307	2256640
Bifidobacterium_longum_DJO10A	NC_010816	2375792
Bifidobacterium_longum_infantis_ATCC_15697	NC_011593	2832748
Blattabacterium__Blattella_germanica__Bge	NC_013454	636850
Blattabacterium__Periplaneta_americana__BPLAN	NC_013418	636994
Bordetella_avium_197N	NC_010645	3732255
Bordetella_bronchiseptica	NC_002927	5339179
Bordetella_parapertussis	NC_002928	4773551
Bordetella_pertussis	NC_002929	4086189
Bordetella_petrii	NC_010170	5287950
Borrelia_afzelii_PKo	NC_008277	905394
Borrelia_burgdorferi	NC_001318	910724
Borrelia_burgdorferi_ZS7	NC_011728	906707
Borrelia_duttonii_Ly	NC_011229	931674
Borrelia_garinii_PBi	NC_006156	904246
Borrelia_hermsii_DAH	NC_010673	922307
Borrelia_recurrentis_A1	NC_011244	930981
Borrelia_turicatae_91E135	NC_008710	917330
Brachybacterium_faecium_DSM_4810	NC_013172	3614992
Brachyspira_hyodysenteriae_WA1	NC_012225	3000694
Bradyrhizobium_BTAi1	NC_009485	8264687
Bradyrhizobium_japonicum	NC_004463	9105828
Bradyrhizobium_ORS278	NC_009445	7456587
Brevibacillus_brevis_NBRC_100599	NC_012491	6296436
Brucella_abortus_bv__1_9_941	NC_006932	2124241
Brucella_abortus_S19	NC_010742	2122487
Brucella_canis_ATCC_23365	NC_010103	2105969
Brucella_melitensis_ATCC_23457	NC_012441	2125701
Brucella_melitensis_biovar_Abortus	NC_007618	2121359
Brucella_microti_CCM_4915	NC_013119	2117050
Brucella_ovis	NC_009505	2111370
Brucella_suis_1330	NC_004310	2107794
Brucella_suis_ATCC_23445	NC_010169	1923763
Buchnera_aphidicola	NC_004545	615980
Buchnera_aphidicola_5A__Acyrthosiphon_pisum_	NC_011833	642122
Buchnera_aphidicola_Cc_Cinara_cedri	NC_008513	416380
Buchnera_aphidicola_Sg	NC_004061	641454
Buchnera_aphidicola_Tuc7__Acyrthosiphon_pisum_	NC_011834	641895
Buchnera_sp	NC_002528	640681
Burkholderia_383	NC_007510	3694126
Burkholderia_ambifaria_MC40_6	NC_010551	3443583
Burkholderia_cenocepacia_AU_1054	NC_008060	3294563
Burkholderia_cenocepacia_HI2424	NC_008542	3483902
Burkholderia_cenocepacia_J2315	NC_011000	3870082
Burkholderia_cenocepacia_MC0_3	NC_010508	3532883
Burkholderia_glumae_BGR1	NC_012724	3906529
Burkholderia_mallei_ATCC_23344	NC_006348	3510148
Burkholderia_mallei_NCTC_10229	NC_008836	3458208
Burkholderia_mallei_NCTC_10247	NC_009080	3495687
Burkholderia_mallei_SAVP1	NC_008785	3497479
Burkholderia_multivorans_ATCC_17616_JGI	NC_010084	3448466
Burkholderia_multivorans_ATCC_17616_Tohoku	NC_010804	3448421
Burkholderia_phymatum_STM815	NC_010622	3479187
Burkholderia_phytofirmans_PsJN	NC_010681	4467537
Burkholderia_pseudomallei_1106a	NC_009076	3988455
Burkholderia_pseudomallei_1710b	NC_007434	4126292
Burkholderia_pseudomallei_668	NC_009074	3912947
Burkholderia_pseudomallei_K96243	NC_006350	4074542
Burkholderia_pseudomallei_MSHR346	NC_012695	4098576
Burkholderia_thailandensis_E264	NC_007651	3809201
Burkholderia_vietnamiensis_G4	NC_009256	3652814
Burkholderia_xenovorans_LB400	NC_007951	4895836
Caldicellulosiruptor_saccharolyticus_DSM_8903	NC_009437	2970275
Campylobacter_concisus_13826	NC_009802	2052007
Campylobacter_curvus_525_92	NC_009715	1971264
Campylobacter_fetus_82-40	NC_008599	1773615
Campylobacter_hominis_ATCC_BAA-381	NC_009714	1711273
Campylobacter_jejuni	NC_002163	1641481
Campylobacter_jejuni_81116	NC_009839	1628115
Campylobacter_jejuni_81-176	NC_008787	1616554
Campylobacter_jejuni_doylei_269_97	NC_009707	1845106
Campylobacter_jejuni_RM1221	NC_003912	1777831
Campylobacter_lari_RM2100	NC_012039	1525460
Candidatus_Accumulibacter_phosphatis_clade_IIA_UW_1	NC_013194	5058518
Candidatus_Amoebophilus_asiaticus_5a2	NC_010830	1884364
Candidatus_Azobacteroides_pseudotrichonymphae_genomovar__CFP2	NC_011565	1114206
Candidatus_Blochmannia_floridanus	NC_005061	705557
Candidatus_Blochmannia_pennsylvanicus_BPEN	NC_007292	791654
Candidatus_Carsonella_ruddii_PV	NC_008512	159662
Candidatus_Desulfococcus_oleovorans_Hxd3	NC_009943	3944167
Candidatus_Desulforudis_audaxviator_MP104C	NC_010424	2349476
Candidatus_Hamiltonella_defensa_5AT__Acyrthosiphon_pisum_	NC_012751	2110331
Candidatus_Hodgkinia_cicadicola_Dsem	NC_012960	143795
Candidatus_Koribacter_versatilis_Ellin345	NC_008009	5650368
Candidatus_Liberibacter_asiaticus_psy62	NC_012985	1226704
Candidatus_Pelagibacter_ubique_HTCC1062	NC_007205	1308759
Candidatus_Phytoplasma_australiense	NC_010544	879959
Candidatus_Phytoplasma_mali	NC_011047	601943
Candidatus_Ruthia_magnifica_Cm_Calyptogena_magnifica_	NC_008610	1160782
Candidatus_Sulcia_muelleri_GWSS	NC_010118	245530
Candidatus_Sulcia_muelleri_SMDSEM	NC_013123	276984
Candidatus_Vesicomyosocius_okutanii_HA	NC_009465	1022154
Capnocytophaga_ochracea_DSM_7271	NC_013162	2612925
Carboxydothermus_hydrogenoformans_Z-2901	NC_007503	2401520
Catenulispora_acidiphila_DSM_44928	NC_013131	10467782
Caulobacter_crescentus	NC_002696	4016947
Caulobacter_crescentus_NA1000	NC_011916	4042929
Caulobacter_K31	NC_010338	5477872
Cellvibrio_japonicus_Ueda107	NC_010995	4576573
Chitinophaga_pinensis_DSM_2588	NC_013132	9127347
Chlamydia_muridarum	NC_002620	1072950
Chlamydia_trachomatis_434_Bu	NC_010287	1038842
Chlamydia_trachomatis_A_HAR-13	NC_007429	1044459
Chlamydia_trachomatis_D_UW_3_CX	NC_000117	1042519
Chlamydia_trachomatis_L2b_UCH_1_proctitis	NC_010280	1038869
Chlamydophila_abortus_S26_3	NC_004552	1144377
Chlamydophila_caviae	NC_003361	1173390
Chlamydophila_felis_Fe_C-56	NC_007899	1166239
Chlamydophila_pneumoniae_AR39	NC_002179	1229853
Chlamydophila_pneumoniae_CWL029	NC_000922	1230230
Chlamydophila_pneumoniae_J138	NC_002491	1226565
Chlamydophila_pneumoniae_TW_183	NC_005043	1225935
Chlorobaculum_parvum_NCIB_8327	NC_011027	2289249
Chlorobium_chlorochromatii_CaD3	NC_007514	2572079
Chlorobium_limicola_DSM_245	NC_010803	2763181
Chlorobium_luteolum_DSM_273	NC_007512	2364842
Chlorobium_phaeobacteroides_BS1	NC_010831	2736403
Chlorobium_phaeobacteroides_DSM_266	NC_008639	3133902
Chlorobium_tepidum_TLS	NC_002932	2154946
Chloroflexus_aggregans_DSM_9485	NC_011831	4684931
Chloroflexus_aurantiacus_J_10_fl	NC_010175	5258541
Chloroflexus_Y_400_fl	NC_012032	5268950
Chloroherpeton_thalassium_ATCC_35110	NC_011026	3293456
Chromobacterium_violaceum	NC_005085	4751080
Chromohalobacter_salexigens_DSM_3043	NC_007963	3696649
Citrobacter_koseri_ATCC_BAA-895	NC_009792	4720462
Clavibacter_michiganensis_NCPPB_382	NC_009480	3297891
Clavibacter_michiganensis_sepedonicus	NC_010407	3258645
Clostridium_acetobutylicum	NC_003030	3940880
Clostridium_beijerinckii_NCIMB_8052	NC_009617	6000632
Clostridium_botulinum_A	NC_009495	3886916
Clostridium_botulinum_A_ATCC_19397	NC_009697	3863450
Clostridium_botulinum_A_Hall	NC_009698	3760560
Clostridium_botulinum_A2_Kyoto	NC_012563	4155278
Clostridium_botulinum_A3_Loch_Maree	NC_010520	3992906
Clostridium_botulinum_B_Eklund_17B	NC_010674	3800327
Clostridium_botulinum_B1_Okra	NC_010516	3958233
Clostridium_botulinum_Ba4_657	NC_012658	3977794
Clostridium_botulinum_E3_Alaska_E43	NC_010723	3659644
Clostridium_botulinum_F_Langeland	NC_009699	3995387
Clostridium_cellulolyticum_H10	NC_011898	4068724
Clostridium_difficile_630	NC_009089	4290252
Clostridium_difficile_CD196	NC_013315	4110554
Clostridium_difficile_R20291	NC_013316	4191339
Clostridium_kluyveri_DSM_555	NC_009706	3964618
Clostridium_kluyveri_NBRC_12016	NC_011837	3896121
Clostridium_novyi_NT	NC_008593	2547720
Clostridium_perfringens	NC_003366	3031430
Clostridium_perfringens_ATCC_13124	NC_008261	3256683
Clostridium_phytofermentans_ISDg	NC_010001	4847594
Clostridium_tetani_E88	NC_004557	2799251
Clostridium_thermocellum_ATCC_27405	NC_009012	3843301
Colwellia_psychrerythraea_34H	NC_003910	5373180
Coprothermobacter_proteolyticus_DSM_5265	NC_011295	1424912
Corynebacterium_aurimucosum_ATCC_700975	NC_012590	2790189
Corynebacterium_diphtheriae	NC_002935	2488635
Corynebacterium_efficiens_YS-314	NC_004369	3147090
Corynebacterium_glutamicum_ATCC_13032_Bielefeld	NC_006958	3282708
Corynebacterium_glutamicum_ATCC_13032_Kitasato	NC_003450	3309401
Corynebacterium_glutamicum_R	NC_009342	3314179
Corynebacterium_jeikeium_K411	NC_007164	2462499
Corynebacterium_kroppenstedtii_DSM_44385	NC_012704	2446804
Corynebacterium_urealyticum_DSM_7109	NC_010545	2369219
Coxiella_burnetii	NC_002971	1995281
Coxiella_burnetii_Dugway_7E9-12	NC_009727	2158758
Coxiella_burnetii_RSA_331	NC_010117	2016427
Cryptobacterium_curtum_DSM_15641	NC_013170	1617804
Cupriavidus_taiwanensis	NC_010528	3416911
Cyanobacteria_bacterium_Yellowstone_A-Prime	NC_007775	2932766
Cyanobacteria_bacterium_Yellowstone_B-Prime	NC_007776	3046682
Cyanothece_ATCC_51142	NC_010546	4934271
Cyanothece_PCC_7424	NC_011729	5942652
Cyanothece_PCC_7425	NC_011884	5374574
Cyanothece_PCC_8801	NC_011726	4679413
Cyanothece_PCC_8802	NC_013161	4669813
Cytophaga_hutchinsonii_ATCC_33406	NC_008255	4433218
Dechloromonas_aromatica_RCB	NC_007298	4501104
Dehalococcoides_BAV1	NC_009455	1341892
Dehalococcoides_CBDB1	NC_007356	1395502
Dehalococcoides_ethenogenes_195	NC_002936	1469720
Deinococcus_deserti_VCD115	NC_012526	2819842
Deinococcus_geothermalis_DSM_11300	NC_008025	2467205
Deinococcus_radiodurans	NC_001263	2648638
Delftia_acidovorans_SPH-1	NC_010002	6767514
Desulfatibacillum_alkenivorans_AK_01	NC_011768	6517073
Desulfitobacterium_hafniense_DCB_2	NC_011830	5279134
Desulfitobacterium_hafniense_Y51	NC_007907	5727534
Desulfobacterium_autotrophicum_HRM2	NC_012108	5589073
Desulfohalobium_retbaense_DSM_5692	NC_013223	2864304
Desulfomicrobium_baculatum_DSM_4028	NC_013173	3942657
Desulfotalea_psychrophila_LSv54	NC_006138	3523383
Desulfotomaculum_acetoxidans_DSM_771	NC_013216	4545624
Desulfotomaculum_reducens_MI-1	NC_009253	3608104
Desulfovibrio_desulfuricans_ATCC_27774	NC_011883	2873437
Desulfovibrio_desulfuricans_G20	NC_007519	3730232
Desulfovibrio_magneticus_RS_1	NC_012796	5248049
Desulfovibrio_salexigens_DSM_2638	NC_012881	4289847
Desulfovibrio_vulgaris__Miyazaki_F_	NC_011769	4040304
Desulfovibrio_vulgaris_DP4	NC_008751	3462887
Desulfovibrio_vulgaris_Hildenborough	NC_002937	3570858
Dichelobacter_nodosus_VCS1703A	NC_009446	1389350
Dickeya_dadantii_Ech703	NC_012880	4679450
Dickeya_zeae_Ech1591	NC_012912	4813854
Dictyoglomus_thermophilum_H_6_12	NC_011297	1959987
Dictyoglomus_turgidum_DSM_6724	NC_011661	1855560
Dinoroseobacter_shibae_DFL_12	NC_009952	3789584
Dyadobacter_fermentans_DSM_18053	NC_013037	6967790
Edwardsiella_tarda_EIB202	NC_013508	3760463
Eggerthella_lenta_DSM_2243	NC_013204	3632260
Ehrlichia_canis_Jake	NC_007354	1315030
Ehrlichia_chaffeensis_Arkansas	NC_007799	1176248
Ehrlichia_ruminantium_Gardel	NC_006831	1499920
Ehrlichia_ruminantium_str._Welgevonden_CIRAD	NC_006832	1512977
Ehrlichia_ruminantium_Welgevonden_UPSA	NC_005295	1516355
Elusimicrobium_minutum_Pei191	NC_010644	1643562
Enterobacter_638	NC_009436	4518712
Enterobacter_sakazakii_ATCC_BAA-894	NC_009778	4368373
Enterococcus_faecalis_V583	NC_004668	3218031
Erwinia_carotovora_atroseptica_SCRI1043	NC_004547	5064019
Erwinia_tasmaniensis	NC_010694	3883467
Erythrobacter_litoralis_HTCC2594	NC_007722	3052398
Escherichia_coli_0127_H6_E2348_69	NC_011601	4965553
Escherichia_coli_536	NC_008253	4938920
Escherichia_coli_55989	NC_011748	5154862
Escherichia_coli_APEC_O1	NC_008563	5082025
Escherichia_coli_B_REL606	NC_012967	4629812
Escherichia_coli_BW2952	NC_012759	4578159
Escherichia_coli_C_ATCC_8739	NC_010468	4746218
Escherichia_coli_CFT073	NC_004431	5231428
Escherichia_coli_E24377A	NC_009801	4979619
Escherichia_coli_ED1a	NC_011745	5209548
Escherichia_coli_HS	NC_009800	4643538
Escherichia_coli_IAI1	NC_011741	4700560
Escherichia_coli_IAI39	NC_011750	5132068
Escherichia_coli_K_12_substr__DH10B	NC_010473	4686137
Escherichia_coli_K_12_substr__MG1655	NC_000913	4639675
Escherichia_coli_K_12_substr__W3110	AC_000091	4646332
Escherichia_coli_O103_H2_12009	NC_013353	5449314
Escherichia_coli_O111_H__11128	NC_013364	5371077
Escherichia_coli_O157_H7_EC4115	NC_011353	5572075
Escherichia_coli_O157_H7_TW14359	NC_013008	5528136
Escherichia_coli_O157H7	NC_002695	5498450
Escherichia_coli_O157H7_EDL933	NC_002655	5528445
Escherichia_coli_O26_H11_11368	NC_013361	5697240
Escherichia_coli_S88	NC_011742	5032268
Escherichia_coli_SE11	NC_011415	4887515
Escherichia_coli_SMS_3_5	NC_010498	5068389
Escherichia_coli_UMN026	NC_011751	5202090
Escherichia_coli_UTI89	NC_007946	5065741
Escherichia_fergusonii_ATCC_35469	NC_011740	4588711
Eubacterium_eligens_ATCC_27750	NC_012778	2144190
Eubacterium_rectale_ATCC_33656	NC_012781	3449685
Exiguobacterium_AT1b	NC_012673	2999895
Exiguobacterium_sibiricum_255_15	NC_010556	3034136
Fervidobacterium_nodosum_Rt17-B1	NC_009718	1948941
Fibrobacter_succinogenes_S85	NC_013410	3842635
Finegoldia_magna_ATCC_29328	NC_010376	1797577
Flavobacteriaceae_bacterium_3519_10	NC_013062	2768102
Flavobacterium_johnsoniae_UW101	NC_009441	6096872
Flavobacterium_psychrophilum_JIP02_86	NC_009613	2861988
Francisella_philomiragia_ATCC_25017	NC_010336	2045775
Francisella_tularensis_FSC_198	NC_008245	1892616
Francisella_tularensis_holarctica	NC_007880	1895994
Francisella_tularensis_holarctica_FTNF002_00	NC_009749	1890909
Francisella_tularensis_holarctica_OSU18	NC_008369	1895727
Francisella_tularensis_mediasiatica_FSC147	NC_010677	1893886
Francisella_tularensis_novicida_U112	NC_008601	1910031
Francisella_tularensis_tularensis	NC_006570	1892775
Francisella_tularensis_WY96-3418	NC_009257	1898476
Frankia_alni_ACN14a	NC_008278	7497934
Frankia_CcI3	NC_007777	5433628
Frankia_EAN1pec	NC_009921	8982042
Gemmatimonas_aurantiaca_T_27	NC_012489	4636964
Geobacillus_kaustophilus_HTA426	NC_006510	3544776
Geobacillus_thermodenitrificans_NG80-2	NC_009328	3550319
Geobacillus_WCH70	NC_012793	3464618
Geobacillus_Y412MC10	NC_013406	7121665
Geobacillus_Y412MC61	NC_013411	3622844
Geobacter_bemidjiensis_Bem	NC_011146	4615150
Geobacter_FRC_32	NC_011979	4304501
Geobacter_lovleyi_SZ	NC_010814	3917761
Geobacter_M21	NC_012918	4745806
Geobacter_metallireducens_GS-15	NC_007517	3997420
Geobacter_sulfurreducens	NC_002939	3814139
Geobacter_uraniumreducens_Rf4	NC_009483	5136364
Gloeobacter_violaceus	NC_005125	4659019
Gluconacetobacter_diazotrophicus_PAl_5_FAPERJ	NC_010125	3944163
Gluconacetobacter_diazotrophicus_PAl_5_JGI	NC_011365	3887492
Gluconobacter_oxydans_621H	NC_006677	2702173
Gordonia_bronchialis_DSM_43247	NC_013441	5208602
Gramella_forsetii_KT0803	NC_008571	3798465
Haemophilus_ducreyi_35000HP	NC_002940	1698955
Haemophilus_influenzae	NC_000907	1830138
Haemophilus_influenzae_86_028NP	NC_007146	1914490
Haemophilus_influenzae_PittEE	NC_009566	1813033
Haemophilus_influenzae_PittGG	NC_009567	1887192
Haemophilus_parasuis_SH0165	NC_011852	2269156
Haemophilus_somnus_129PT	NC_008309	2007700
Haemophilus_somnus_2336	NC_010519	2263857
Hahella_chejuensis_KCTC_2396	NC_007645	7215267
Haliangium_ochraceum_DSM_14365	NC_013440	9446314
Halorhodospira_halophila_SL1	NC_008789	2678452
Halothermothrix_orenii_H_168	NC_011899	2578146
Halothiobacillus_neapolitanus_c2	NC_013422	2582886
Helicobacter_acinonychis_Sheeba	NC_008229	1553927
Helicobacter_hepaticus	NC_004917	1799146
Helicobacter_pylori_26695	NC_000915	1667867
Helicobacter_pylori_G27	NC_011333	1652982
Helicobacter_pylori_HPAG1	NC_008086	1596366
Helicobacter_pylori_J99	NC_000921	1643831
Helicobacter_pylori_P12	NC_011498	1673813
Helicobacter_pylori_Shi470	NC_010698	1608548
Heliobacterium_modesticaldum_Ice1	NC_010337	3075407
Herminiimonas_arsenicoxydans	NC_009138	3424307
Herpetosiphon_aurantiacus_ATCC_23779	NC_009972	6346587
Hirschia_baltica_ATCC_49814	NC_012982	3455622
Hydrogenobaculum_Y04AAS1	NC_011126	1559514
Hyphomonas_neptunium_ATCC_15444	NC_008358	3705021
Idiomarina_loihiensis_L2TR	NC_006512	2839318
Jannaschia_CCS1	NC_007802	4317977
Janthinobacterium_Marseille	NC_009659	4110251
Jonesia_denitrificans_DSM_20603	NC_013174	2749646
Kangiella_koreensis_DSM_16069	NC_013166	2852073
Kineococcus_radiotolerans_SRS30216	NC_009664	4761183
Klebsiella_pneumoniae_342	NC_011283	5641239
Klebsiella_pneumoniae_MGH_78578	NC_009648	5315120
Klebsiella_pneumoniae_NTUH_K2044	NC_012731	5248520
Kocuria_rhizophila_DC2201	NC_010617	2697540
Kosmotoga_olearia_TBF_19_5_1	NC_012785	2302126
Kytococcus_sedentarius_DSM_20547	NC_013169	2785024
Lactobacillus_acidophilus_NCFM	NC_006814	1993560
Lactobacillus_brevis_ATCC_367	NC_008497	2291220
Lactobacillus_casei_ATCC_334	NC_008526	2895264
Lactobacillus_delbrueckii_bulgaricus	NC_008054	1864998
Lactobacillus_delbrueckii_bulgaricus_ATCC_BAA-365	NC_008529	1856951
Lactobacillus_fermentum_IFO_3956	NC_010610	2098685
Lactobacillus_gasseri_ATCC_33323	NC_008530	1894360
Lactobacillus_helveticus_DPC_4571	NC_010080	2080931
Lactobacillus_johnsonii_FI9785	NC_013504	1755993
Lactobacillus_johnsonii_NCC_533	NC_005362	1992676
Lactobacillus_plantarum	NC_004567	3308274
Lactobacillus_plantarum_JDM1	NC_012984	3197759
Lactobacillus_reuteri_DSM_20016	NC_009513	1999618
Lactobacillus_reuteri_F275_Kitasato	NC_010609	2039414
Lactobacillus_rhamnosus_GG	NC_013198	3010111
Lactobacillus_rhamnosus_Lc_705	NC_013199	2968598
Lactobacillus_sakei_23K	NC_007576	1884661
Lactobacillus_salivarius_UCC118	NC_007929	1827111
Lactococcus_lactis	NC_002662	2365589
Lactococcus_lactis_cremoris_MG1363	NC_009004	1804962
Lactococcus_lactis_cremoris_SK11	NC_008527	2438589
Laribacter_hongkongensis_HLHK9	NC_012559	3169329
Lawsonia_intracellularis_PHE_MN1-00	NC_008011	1457619
Legionella_pneumophila_Corby	NC_009494	3576470
Legionella_pneumophila_Lens	NC_006369	3345687
Legionella_pneumophila_Paris	NC_006368	3503610
Legionella_pneumophila_Philadelphia_1	NC_002942	3397754
Leifsonia_xyli_xyli_CTCB0	NC_006087	2584158
Leptospira_biflexa_serovar_Patoc__Patoc_1__Ames_	NC_010842	3603977
Leptospira_biflexa_serovar_Patoc__Patoc_1__Paris_	NC_010602	3599677
Leptospira_borgpetersenii_serovar_Hardjo-bovis_JB197	NC_008510	3576473
Leptospira_borgpetersenii_serovar_Hardjo-bovis_L550	NC_008508	3614446
Leptospira_interrogans_serovar_Copenhageni	NC_005823	4277185
Leptospira_interrogans_serovar_Lai	NC_004342	4332241
Leptothrix_cholodnii_SP_6	NC_010524	4909403
Leptotrichia_buccalis_DSM_1135	NC_013192	2465610
Leuconostoc_citreum_KM20	NC_010471	1796284
Leuconostoc_mesenteroides_ATCC_8293	NC_008531	2038396
Listeria_innocua	NC_003212	3011208
Listeria_monocytogenes	NC_003210	2944528
Listeria_monocytogenes_4b_F2365	NC_002973	2905187
Listeria_monocytogenes_Clip81459	NC_012488	2912690
Listeria_monocytogenes_HCC23	NC_011660	2976212
Listeria_welshimeri_serovar_6b_SLCC5334	NC_008555	2814130
Lysinibacillus_sphaericus_C3_41	NC_010382	4639821
Macrococcus_caseolyticus_JCSC5402	NC_011999	2102324
Magnetococcus_MC-1	NC_008576	4719581
Magnetospirillum_magneticum_AMB-1	NC_007626	4967148
Mannheimia_succiniciproducens_MBEL55E	NC_006300	2314078
Maricaulis_maris_MCS10	NC_008347	3368780
Marinobacter_aquaeolei_VT8	NC_008740	4326849
Marinomonas_MWYL1	NC_009654	5100344
Mesoplasma_florum_L1	NC_006055	793224
Mesorhizobium_BNC1	NC_008254	4412446
Mesorhizobium_loti	NC_002678	7036071
Methylacidiphilum_infernorum_V4	NC_010794	2287145
Methylibium_petroleiphilum_PM1	NC_008825	4044195
Methylobacillus_flagellatus_KT	NC_007947	2971517
Methylobacterium_4_46	NC_010511	7659055
Methylobacterium_chloromethanicum_CM4	NC_011757	5777908
Methylobacterium_extorquens_AM1	NC_012808	5511322
Methylobacterium_extorquens_DM4	NC_012988	5943768
Methylobacterium_extorquens_PA1	NC_010172	5471154
Methylobacterium_nodulans_ORS_2060	NC_011894	7772460
Methylobacterium_populi_BJ001	NC_010725	5800441
Methylobacterium_radiotolerans_JCM_2831	NC_010505	6077833
Methylocella_silvestris_BL2	NC_011666	4305430
Methylococcus_capsulatus_Bath	NC_002977	3304561
Methylotenera_mobilis_JLW8	NC_012968	2547570
Methylovorus_SIP3_4	NC_012969	2995511
Micrococcus_luteus_NCTC_2665	NC_012803	2501097
Microcystis_aeruginosa_NIES_843	NC_010296	5842795
Moorella_thermoacetica_ATCC_39073	NC_007644	2628784
Mycobacterium_avium_104	NC_008595	5475491
Mycobacterium_avium_paratuberculosis	NC_002944	4829781
Mycobacterium_bovis	NC_002945	4345492
Mycobacterium_bovis_BCG_Pasteur_1173P2	NC_008769	4374522
Mycobacterium_bovis_BCG_Tokyo_172	NC_012207	4371711
Mycobacterium_gilvum_PYR-GCK	NC_009338	5619607
Mycobacterium_JLS	NC_009077	6048425
Mycobacterium_KMS	NC_008705	5737227
Mycobacterium_leprae	NC_002677	3268203
Mycobacterium_marinum_M	NC_010612	6636827
Mycobacterium_MCS	NC_008146	5705448
Mycobacterium_smegmatis_MC2_155	NC_008596	6988209
Mycobacterium_tuberculosis_CDC1551	NC_002755	4403837
Mycobacterium_tuberculosis_F11	NC_009565	4424435
Mycobacterium_tuberculosis_H37Ra	NC_009525	4419977
Mycobacterium_tuberculosis_H37Rv	NC_000962	4411532
Mycobacterium_tuberculosis_KZN_1435	NC_012943	4398250
Mycobacterium_ulcerans_Agy99	NC_008611	5631606
Mycobacterium_vanbaalenii_PYR-1	NC_008726	6491865
Mycoplasma_agalactiae_PG2	NC_009497	877438
Mycoplasma_arthritidis_158L3_1	NC_011025	820453
Mycoplasma_capricolum_ATCC_27343	NC_007633	1010023
Mycoplasma_gallisepticum	NC_004829	996422
Mycoplasma_genitalium	NC_000908	580076
Mycoplasma_hominis	NC_013511	665445
Mycoplasma_hyopneumoniae_232	NC_006360	892758
Mycoplasma_hyopneumoniae_7448	NC_007332	920079
Mycoplasma_hyopneumoniae_J	NC_007295	897405
Mycoplasma_mobile_163K	NC_006908	777079
Mycoplasma_mycoides	NC_005364	1211703
Mycoplasma_penetrans	NC_004432	1358633
Mycoplasma_pneumoniae	NC_000912	816394
Mycoplasma_pulmonis	NC_002771	963879
Mycoplasma_synoviae_53	NC_007294	799476
Myxococcus_xanthus_DK_1622	NC_008095	9139763
Nakamurella_multipartita_DSM_44233	NC_013235	6060298
Natranaerobius_thermophilus_JW_NM_WN_LF	NC_010718	3165557
Nautilia_profundicola_AmH	NC_012115	1676444
Neisseria_gonorrhoeae_FA_1090	NC_002946	2153922
Neisseria_gonorrhoeae_NCCP11945	NC_011035	2232025
Neisseria_meningitidis_053442	NC_010120	2153416
Neisseria_meningitidis_alpha14	NC_013016	2145295
Neisseria_meningitidis_FAM18	NC_008767	2194961
Neisseria_meningitidis_MC58	NC_003112	2272360
Neisseria_meningitidis_Z2491	NC_003116	2184406
Neorickettsia_risticii_Illinois	NC_013009	879977
Neorickettsia_sennetsu_Miyayama	NC_007798	859006
Nitratiruptor_SB155-2	NC_009662	1877931
Nitrobacter_hamburgensis_X14	NC_007964	4406967
Nitrobacter_winogradskyi_Nb-255	NC_007406	3402093
Nitrosococcus_oceani_ATCC_19707	NC_007484	3481691
Nitrosomonas_europaea	NC_004757	2812094
Nitrosomonas_eutropha_C71	NC_008344	2661057
Nitrosospira_multiformis_ATCC_25196	NC_007614	3184243
Nocardia_farcinica_IFM10152	NC_006361	6021225
Nocardioides_JS614	NC_008699	4985871
Nostoc_punctiforme_PCC_73102	NC_010628	8234322
Nostoc_sp	NC_003272	6413771
Novosphingobium_aromaticivorans_DSM_12444	NC_007794	3561584
Oceanobacillus_iheyensis	NC_004193	3630528
Ochrobactrum_anthropi_ATCC_49188	NC_009667	2887297
Oenococcus_oeni_PSU-1	NC_008528	1780517
Oligotropha_carboxidovorans_OM5	NC_011386	3745629
Onion_yellows_phytoplasma	NC_005303	853092
Opitutus_terrae_PB90_1	NC_010571	5957605
Orientia_tsutsugamushi_Boryong	NC_009488	2127051
Orientia_tsutsugamushi_Ikeda	NC_010793	2008987
Paenibacillus_JDR_2	NC_012914	7184930
Parabacteroides_distasonis_ATCC_8503	NC_009615	4811379
Parachlamydia_sp_UWE25	NC_005861	2414465
Paracoccus_denitrificans_PD1222	NC_008686	2852282
Parvibaculum_lavamentivorans_DS-1	NC_009719	3914745
Pasteurella_multocida	NC_002663	2257487
Pectobacterium_carotovorum_PC1	NC_012917	4862913
Pectobacterium_wasabiae_WPP163	NC_013421	5063892
Pediococcus_pentosaceus_ATCC_25745	NC_008525	1832387
Pedobacter_heparinus_DSM_2366	NC_013061	5167383
Pelobacter_carbinolicus	NC_007498	3665893
Pelobacter_propionicus_DSM_2379	NC_008609	4008000
Pelodictyon_phaeoclathratiforme_BU_1	NC_011060	3018238
Pelotomaculum_thermopropionicum_SI	NC_009454	3025375
Petrotoga_mobilis_SJ95	NC_010003	2169548
Phenylobacterium_zucineum_HLK1	NC_011144	3996255
Photobacterium_profundum_SS9	NC_006370	4085304
Photorhabdus_asymbiotica	NC_012962	5064808
Photorhabdus_luminescens	NC_005126	5688987
Pirellula_sp	NC_005027	7145576
Polaromonas_JS666	NC_007948	5200264
Polaromonas_naphthalenivorans_CJ2	NC_008781	4410291
Polynucleobacter_necessarius_asymbioticus_QLW_P1DMWA_1	NC_009379	2159490
Polynucleobacter_necessarius_STIR1	NC_010531	1560469
Porphyromonas_gingivalis_ATCC_33277	NC_010729	2354886
Porphyromonas_gingivalis_W83	NC_002950	2343476
Prochlorococcus_marinus_AS9601	NC_008816	1669886
Prochlorococcus_marinus_CCMP1375	NC_005042	1751080
Prochlorococcus_marinus_MED4	NC_005072	1657990
Prochlorococcus_marinus_MIT_9211	NC_009976	1688963
Prochlorococcus_marinus_MIT_9215	NC_009840	1738790
Prochlorococcus_marinus_MIT_9301	NC_009091	1641879
Prochlorococcus_marinus_MIT_9303	NC_008820	2682675
Prochlorococcus_marinus_MIT_9312	NC_007577	1709204
Prochlorococcus_marinus_MIT_9515	NC_008817	1704176
Prochlorococcus_marinus_MIT9313	NC_005071	2410873
Prochlorococcus_marinus_NATL1A	NC_008819	1864731
Prochlorococcus_marinus_NATL2A	NC_007335	1842899
Propionibacterium_acnes_KPA171202	NC_006085	2560265
Prosthecochloris_aestuarii_DSM_271	NC_011059	2512923
Prosthecochloris_vibrioformis_DSM_265	NC_009337	1966858
Proteus_mirabilis	NC_010554	4063606
Pseudoalteromonas_atlantica_T6c	NC_008228	5187005
Pseudoalteromonas_haloplanktis_TAC125	NC_007481	3214944
Pseudomonas_aeruginosa	NC_002516	6264404
Pseudomonas_aeruginosa_LESB58	NC_011770	6601757
Pseudomonas_aeruginosa_PA7	NC_009656	6588339
Pseudomonas_aeruginosa_UCBPP-PA14	NC_008463	6537648
Pseudomonas_entomophila_L48	NC_008027	5888780
Pseudomonas_fluorescens_Pf0_1	NC_007492	6438405
Pseudomonas_fluorescens_Pf-5	NC_004129	7074893
Pseudomonas_fluorescens_SBW25	NC_012660	6722539
Pseudomonas_mendocina_ymp	NC_009439	5072807
Pseudomonas_putida_F1	NC_009512	5959964
Pseudomonas_putida_GB_1	NC_010322	6078430
Pseudomonas_putida_KT2440	NC_002947	6181863
Pseudomonas_putida_W619	NC_010501	5774330
Pseudomonas_stutzeri_A1501	NC_009434	4567418
Pseudomonas_syringae_phaseolicola_1448A	NC_005773	5928787
Pseudomonas_syringae_pv_B728a	NC_007005	6093698
Pseudomonas_syringae_tomato_DC3000	NC_004578	6397126
Psychrobacter_arcticum_273-4	NC_007204	2650701
Psychrobacter_cryohalolentis_K5	NC_007969	3059876
Psychrobacter_PRwf-1	NC_009524	2978976
Psychromonas_ingrahamii_37	NC_008709	4559598
Ralstonia_eutropha_H16	NC_008313	4052032
Ralstonia_eutropha_JMP134	NC_007347	3806533
Ralstonia_pickettii_12D	NC_012856	3647724
Ralstonia_pickettii_12J	NC_010682	3942557
Ralstonia_solanacearum	NC_003295	3716413
Rhizobium_etli_CFN_42	NC_007761	4381608
Rhizobium_etli_CIAT_652	NC_010994	4513324
Rhizobium_leguminosarum_bv__trifolii_WSM1325	NC_012850	4767043
Rhizobium_leguminosarum_bv__trifolii_WSM2304	NC_011369	4537948
Rhizobium_leguminosarum_bv_viciae_3841	NC_008380	5057142
Rhizobium_NGR234	NC_012587	3925702
Rhodobacter_sphaeroides_2_4_1	NC_007493	3188609
Rhodobacter_sphaeroides_ATCC_17025	NC_009428	3217726
Rhodobacter_sphaeroides_ATCC_17029	NC_009049	3147721
Rhodobacter_sphaeroides_KD131	NC_011963	3152792
Rhodococcus_erythropolis_PR4	NC_012490	6516310
Rhodococcus_jostii_RHA1	NC_008268	7804765
Rhodoferax_ferrireducens_T118	NC_007908	4712337
Rhodopseudomonas_palustris_BisA53	NC_008435	5505494
Rhodopseudomonas_palustris_BisB18	NC_007925	5513844
Rhodopseudomonas_palustris_BisB5	NC_007958	4892717
Rhodopseudomonas_palustris_CGA009	NC_005296	5459213
Rhodopseudomonas_palustris_HaA2	NC_007778	5331656
Rhodopseudomonas_palustris_TIE_1	NC_011004	5744041
Rhodospirillum_centenum_SW	NC_011420	4355548
Rhodospirillum_rubrum_ATCC_11170	NC_007643	4352825
Rhodothermus_marinus_DSM_4252	NC_013501	3261604
Rickettsia_africae_ESF_5	NC_012633	1278540
Rickettsia_akari_Hartford	NC_009881	1231060
Rickettsia_bellii_OSU_85-389	NC_009883	1528980
Rickettsia_bellii_RML369-C	NC_007940	1522076
Rickettsia_canadensis_McKiel	NC_009879	1159772
Rickettsia_conorii	NC_003103	1268755
Rickettsia_felis_URRWXCal2	NC_007109	1485148
Rickettsia_massiliae_MTU5	NC_009900	1360898
Rickettsia_peacockii_Rustic	NC_012730	1288492
Rickettsia_prowazekii	NC_000963	1111523
Rickettsia_rickettsii_Iowa	NC_010263	1268175
Rickettsia_rickettsii_Sheila_Smith	NC_009882	1257710
Rickettsia_typhi_wilmington	NC_006142	1111496
Robiginitalea_biformata_HTCC2501	NC_013222	3530383
Roseiflexus_castenholzii_DSM_13941	NC_009767	5723298
Roseiflexus_RS-1	NC_009523	5801598
Roseobacter_denitrificans_OCh_114	NC_008209	4133097
Rubrobacter_xylanophilus_DSM_9941	NC_008148	3225748
Ruegeria_pomeroyi_DSS_3	NC_003911	4109442
Saccharomonospora_viridis_DSM_43017	NC_013159	4308349
Saccharophagus_degradans_2-40	NC_007912	5057531
Saccharopolyspora_erythraea_NRRL_2338	NC_009142	8212805
Salinibacter_ruber_DSM_13855	NC_007677	3551823
Salinispora_arenicola_CNS-205	NC_009953	5786361
Salinispora_tropica_CNB-440	NC_009380	5183331
Salmonella_enterica_Choleraesuis	NC_006905	4755700
Salmonella_enterica_Paratypi_ATCC_9150	NC_006511	4585229
Salmonella_enterica_serovar_Agona_SL483	NC_011149	4798660
Salmonella_enterica_serovar_Dublin_CT_02021853	NC_011205	4842908
Salmonella_enterica_serovar_Enteritidis_P125109	NC_011294	4685848
Salmonella_enterica_serovar_Heidelberg_SL476	NC_011083	4888768
Salmonella_enterica_serovar_Newport_SL254	NC_011080	4827641
Salmonella_enterica_serovar_Paratyphi_A_AKU_12601	NC_011147	4581797
Salmonella_enterica_serovar_Paratyphi_C_RKS4594	NC_012125	4833080
Salmonella_enterica_serovar_Schwarzengrund_CVM19633	NC_011094	4709075
Salmonella_enterica_serovar_Typhi_Ty2	NC_004631	4791961
Salmonella_typhi	NC_003198	4809037
Salmonella_typhimurium_LT2	NC_003197	4857432
Sebaldella_termitidis_ATCC_33386	NC_013517	4418842
Serratia_proteamaculans_568	NC_009832	5448853
Shewanella_amazonensis_SB2B	NC_008700	4306142
Shewanella_ANA-3	NC_008577	4972204
Shewanella_baltica_OS155	NC_009052	5127376
Shewanella_baltica_OS185	NC_009665	5229686
Shewanella_baltica_OS195	NC_009997	5347283
Shewanella_baltica_OS223	NC_011663	5145902
Shewanella_denitrificans_OS217	NC_007954	4545906
Shewanella_frigidimarina_NCIMB_400	NC_008345	4845257
Shewanella_halifaxensis_HAW_EB4	NC_010334	5226917
Shewanella_loihica_PV-4	NC_009092	4602594
Shewanella_MR-4	NC_008321	4706287
Shewanella_MR-7	NC_008322	4792610
Shewanella_oneidensis	NC_004347	4969803
Shewanella_pealeana_ATCC_700345	NC_009901	5174581
Shewanella_piezotolerans_WP3	NC_011566	5396476
Shewanella_putrefaciens_CN-32	NC_009438	4659220
Shewanella_sediminis_HAW-EB3	NC_009831	5517674
Shewanella_W3-18-1	NC_008750	4708380
Shewanella_woodyi_ATCC_51908	NC_010506	5935403
Shigella_boydii_CDC_3083_94	NC_010658	4615997
Shigella_boydii_Sb227	NC_007613	4519823
Shigella_dysenteriae	NC_007606	4369232
Shigella_flexneri_2a	NC_004337	4607203
Shigella_flexneri_2a_2457T	NC_004741	4599354
Shigella_flexneri_5_8401	NC_008258	4574284
Shigella_sonnei_Ss046	NC_007384	4825265
Silicibacter_TM1040	NC_008044	3200938
Sinorhizobium_medicae_WSM419	NC_009636	3781904
Sinorhizobium_meliloti	NC_003047	3654135
Slackia_heliotrinireducens_DSM_20476	NC_013165	3165038
Sodalis_glossinidius_morsitans	NC_007712	4171146
Solibacter_usitatus_Ellin6076	NC_008536	9965640
Sorangium_cellulosum__So_ce_56_	NC_010162	13033779
Sphaerobacter_thermophilus_DSM_20745	NC_013523	2741033
Sphingomonas_wittichii_RW1	NC_009511	5382261
Sphingopyxis_alaskensis_RB2256	NC_008048	3345170
Staphylococcus_aureus_aureus_MRSA252	NC_002952	2902619
Staphylococcus_aureus_aureus_MSSA476	NC_002953	2799802
Staphylococcus_aureus_COL	NC_002951	2809422
Staphylococcus_aureus_ED98	NC_013450	2824404
Staphylococcus_aureus_JH1	NC_009632	2906507
Staphylococcus_aureus_JH9	NC_009487	2906700
Staphylococcus_aureus_Mu3	NC_009782	2880168
Staphylococcus_aureus_Mu50	NC_002758	2878529
Staphylococcus_aureus_MW2	NC_003923	2820462
Staphylococcus_aureus_N315	NC_002745	2814816
Staphylococcus_aureus_NCTC_8325	NC_007795	2821361
Staphylococcus_aureus_Newman	NC_009641	2878897
Staphylococcus_aureus_RF122	NC_007622	2742531
Staphylococcus_aureus_USA300_FPR3757	NC_007793	2872769
Staphylococcus_aureus_USA300_TCH1516	NC_010079	2872915
Staphylococcus_carnosus_TM300	NC_012121	2566424
Staphylococcus_epidermidis_ATCC_12228	NC_004461	2499279
Staphylococcus_epidermidis_RP62A	NC_002976	2616530
Staphylococcus_haemolyticus	NC_007168	2685015
Staphylococcus_saprophyticus	NC_007350	2516575
Stenotrophomonas_maltophilia_R551_3	NC_011071	4573969
Streptobacillus_moniliformis_DSM_12112	NC_013515	1662578
Streptococcus_agalactiae_2603	NC_004116	2160267
Streptococcus_agalactiae_A909	NC_007432	2127839
Streptococcus_agalactiae_NEM316	NC_004368	2211485
Streptococcus_dysgalactiae_equisimilis_GGS_124	NC_012891	2106340
Streptococcus_equi_4047	NC_012471	2253793
Streptococcus_equi_zooepidemicus	NC_012470	2149868
Streptococcus_equi_zooepidemicus_MGCS10565	NC_011134	2024171
Streptococcus_gordonii_Challis_substr_CH1	NC_009785	2196662
Streptococcus_mutans	NC_004350	2030921
Streptococcus_pneumoniae_70585	NC_012468	2184682
Streptococcus_pneumoniae_ATCC_700669	NC_011900	2221315
Streptococcus_pneumoniae_CGSP14	NC_010582	2209198
Streptococcus_pneumoniae_D39	NC_008533	2046115
Streptococcus_pneumoniae_G54	NC_011072	2078953
Streptococcus_pneumoniae_Hungary19A_6	NC_010380	2245615
Streptococcus_pneumoniae_JJA	NC_012466	2120234
Streptococcus_pneumoniae_P1031	NC_012467	2111882
Streptococcus_pneumoniae_R6	NC_003098	2038615
Streptococcus_pneumoniae_Taiwan19F_14	NC_012469	2112148
Streptococcus_pneumoniae_TIGR4	NC_003028	2160842
Streptococcus_pyogenes_M1_GAS	NC_002737	1852441
Streptococcus_pyogenes_Manfredo	NC_009332	1841271
Streptococcus_pyogenes_MGAS10270	NC_008022	1928252
Streptococcus_pyogenes_MGAS10394	NC_006086	1899877
Streptococcus_pyogenes_MGAS10750	NC_008024	1937111
Streptococcus_pyogenes_MGAS2096	NC_008023	1860355
Streptococcus_pyogenes_MGAS315	NC_004070	1900521
Streptococcus_pyogenes_MGAS5005	NC_007297	1838554
Streptococcus_pyogenes_MGAS6180	NC_007296	1897573
Streptococcus_pyogenes_MGAS8232	NC_003485	1895017
Streptococcus_pyogenes_MGAS9429	NC_008021	1836467
Streptococcus_pyogenes_NZ131	NC_011375	1815785
Streptococcus_pyogenes_SSI-1	NC_004606	1894275
Streptococcus_sanguinis_SK36	NC_009009	2388435
Streptococcus_suis_05ZYH33	NC_009442	2096309
Streptococcus_suis_98HAH33	NC_009443	2095698
Streptococcus_suis_BM407	NC_012926	2146229
Streptococcus_suis_P1_7	NC_012925	2007491
Streptococcus_suis_SC84	NC_012924	2095898
Streptococcus_thermophilus_CNRZ1066	NC_006449	1796226
Streptococcus_thermophilus_LMD-9	NC_008532	1856368
Streptococcus_thermophilus_LMG_18311	NC_006448	1796846
Streptococcus_uberis_0140J	NC_012004	1852352
Streptomyces_avermitilis	NC_003155	9025608
Streptomyces_coelicolor	NC_003888	8667507
Streptomyces_griseus_NBRC_13350	NC_010572	8545929
Sulfurihydrogenibium_YO3AOP1	NC_010730	1838442
Sulfurospirillum_deleyianum_DSM_6946	NC_013512	2306351
Sulfurovum_NBC37-1	NC_009663	2562277
Symbiobacterium_thermophilum_IAM14863	NC_006177	3566135
Synechococcus_CC9311	NC_008319	2606748
Synechococcus_CC9605	NC_007516	2510659
Synechococcus_CC9902	NC_007513	2234828
Synechococcus_elongatus_PCC_6301	NC_006576	2696255
Synechococcus_elongatus_PCC_7942	NC_007604	2695903
Synechococcus_PCC_7002	NC_010475	3008047
Synechococcus_RCC307	NC_009482	2224914
Synechococcus_sp_WH8102	NC_005070	2434428
Synechococcus_WH_7803	NC_009481	2366980
Synechocystis_PCC6803	NC_000911	3573470
Syntrophobacter_fumaroxidans_MPOB	NC_008554	4990251
Syntrophomonas_wolfei_Goettingen	NC_008346	2936195
Teredinibacter_turnerae_T7901	NC_012997	5193164
Thauera_MZ1T	NC_011662	4496212
Thermanaerovibrio_acidaminovorans_DSM_6589	NC_013522	1848474
Thermoanaerobacter_pseudethanolicus_ATCC_33223	NC_010321	2362816
Thermoanaerobacter_tengcongensis	NC_003869	2689445
Thermoanaerobacter_X514	NC_010320	2457259
Thermobaculum_terrenum_ATCC_BAA_798	NC_013525	2026947
Thermobifida_fusca_YX	NC_007333	3642249
Thermodesulfovibrio_yellowstonii_DSM_11347	NC_011296	2003803
Thermomicrobium_roseum_DSM_5159	NC_011959	2003006
Thermomonospora_curvata_DSM_43183	NC_013510	5639016
Thermosipho_africanus_TCF52B	NC_011653	2016657
Thermosipho_melanesiensis_BI429	NC_009616	1915238
Thermosynechococcus_elongatus	NC_004113	2593857
Thermotoga_lettingae_TMO	NC_009828	2135342
Thermotoga_maritima	NC_000853	1860725
Thermotoga_neapolitana_DSM_4359	NC_011978	1884562
Thermotoga_petrophila_RKU-1	NC_009486	1823511
Thermotoga_RQ2	NC_010483	1877693
Thermus_thermophilus_HB27	NC_005835	1894877
Thermus_thermophilus_HB8	NC_006461	1849742
Thioalkalivibrio_HL_EbGR7	NC_011901	3464554
Thiobacillus_denitrificans_ATCC_25259	NC_007404	2909809
Thiomicrospira_crunogena_XCL-2	NC_007520	2427734
Thiomicrospira_denitrificans_ATCC_33889	NC_007575	2201561
Tolumonas_auensis_DSM_9187	NC_012691	3471292
Treponema_denticola_ATCC_35405	NC_002967	2843201
Treponema_pallidum	NC_000919	1138011
Treponema_pallidum_SS14	NC_010741	1139457
Trichodesmium_erythraeum_IMS101	NC_008312	7750108
Tropheryma_whipplei_TW08_27	NC_004551	925938
Tropheryma_whipplei_Twist	NC_004572	927303
uncultured_Termite_group_1_bacterium_phylotype_Rs_D17	NS_000191	1125857
Ureaplasma_urealyticum	NC_002162	751719
Ureaplasma_urealyticum_serovar_10_ATCC_33699	NC_011374	874478
Variovorax_paradoxus_S110	NC_012791	5626353
Veillonella_parvula_DSM_2008	NC_013520	2132142
Verminephrobacter_eiseniae_EF01-2	NC_008786	5566749
Vibrio_cholerae	NC_002505	2961149
Vibrio_cholerae_M66_2	NC_012578	2892523
Vibrio_cholerae_MJ_1236	NC_012668	3149584
Vibrio_cholerae_O395	NC_009457	3024069
Vibrio_Ex25	NC_013456	3259580
Vibrio_fischeri_ES114	NC_006840	2897536
Vibrio_harveyi_ATCC_BAA-1116	NC_009783	3765351
Vibrio_parahaemolyticus	NC_004603	3288558
Vibrio_splendidus_LGP32	NC_011753	3299302
Vibrio_vulnificus_CMCP6	NC_004459	3281944
Vibrio_vulnificus_YJ016	NC_005139	3354505
Wigglesworthia_brevipalpis	NC_004344	697724
Wolbachia_endosymbiont_of_Brugia_malayi_TRS	NC_006833	1080084
Wolbachia_endosymbiont_of_Culex_quinquefasciatus_Pel	NC_010981	1482455
Wolbachia_endosymbiont_of_Drosophila_melanogaster	NC_002978	1267782
Wolbachia_wRi	NC_012416	1445873
Wolinella_succinogenes	NC_005090	2110355
Xanthomonas_campestris_8004	NC_007086	5148708
Xanthomonas_campestris_ATCC_33913	NC_003902	5076188
Xanthomonas_campestris_B100	NC_010688	5079002
Xanthomonas_campestris_vesicatoria_85-10	NC_007508	5178466
Xanthomonas_citri	NC_003919	5175554
Xanthomonas_oryzae_KACC10331	NC_006834	4941439
Xanthomonas_oryzae_MAFF_311018	NC_007705	4940217
Xanthomonas_oryzae_PXO99A	NC_010717	5240075
Xylanimonas_cellulosilytica_DSM_15894	NC_013530	3742776
Xylella_fastidiosa	NC_002488	2679306
Xylella_fastidiosa_M12	NC_010513	2475130
Xylella_fastidiosa_M23	NC_010577	2535690
Xylella_fastidiosa_Temecula1	NC_004556	2519802
Yersinia_enterocolitica_8081	NC_008800	4615899
Yersinia_pestis_Angola	NC_010159	4504254
Yersinia_pestis_Antiqua	NC_008150	4702289
Yersinia_pestis_biovar_Microtus_91001	NC_005810	4595065
Yersinia_pestis_CO92	NC_003143	4653728
Yersinia_pestis_Nepal516	NC_008149	4534590
Yersinia_pestis_Pestoides_F	NC_009381	4517345
Yersinia_pseudotuberculosis_IP_31758	NC_009708	4723306
Yersinia_pseudotuberculosis_IP32953	NC_006155	4744671
Yersinia_pseudotuberculosis_PB1_	NC_010634	4695619
Yersinia_pseudotuberculosis_YPIII	NC_010465	4689441
Zymomonas_mobilis_NCIMB_11163	NC_013355	2124771
Zymomonas_mobilis_ZM4	NC_006526	2056416
