# Supplementary material for: A Markovian analysis of bacterial genome sequence constraints
Source: PeerJ. 2013 Aug 29;1:e127. doi: 10.7717/peerj.127 (PMC3757466; doi:10.7717/peerj.127)
Supplement: Text S2 [file peerj-01-127-s002.txt]

((((((((((((((((Magnetospirillum_magneticum_AMB-1:100.0,Rhodospirillum_centenum_SW:100.0):36.0,Rhodospirillum_rubrum_ATCC_11170:100.0):23.0,
(((Gluconacetobacter_diazotrophicus_PAl_5_FAPERJ:100.0,Gluconacetobacter_diazotrophicus_PAl_5_JGI:100.0):100.0,Gluconobacter_oxydans_621H:100.0):97.0,Acidiphilium_cryptum_JF-5:100.0):100.0):16.0,
((((((((Methylobacterium_radiotolerans_JCM_2831:100.0,((Methylobacterium_nodulans_ORS_2060:100.0,Methylobacterium_4_46:100.0):100.0,(((Methylobacterium_extorquens_DM4:100.0,
Methylobacterium_extorquens_PA1:100.0):83.0,(Methylobacterium_chloromethanicum_CM4:100.0,Methylobacterium_extorquens_AM1:100.0):100.0):96.0,Methylobacterium_populi_BJ001:100.0):100.0):93.0):100.0,
(((((Oligotropha_carboxidovorans_OM5:100.0,Nitrobacter_hamburgensis_X14:100.0):51.0,((Rhodopseudomonas_palustris_CGA009:100.0,Rhodopseudomonas_palustris_TIE_1:100.0):100.0,
((Bradyrhizobium_BTAi1:100.0,Bradyrhizobium_ORS278:100.0):99.0,Bradyrhizobium_japonicum:100.0):97.0):93.0):37.0,((Rhodopseudomonas_palustris_BisA53:100.0,
Rhodopseudomonas_palustris_BisB18:100.0):65.0,Rhodopseudomonas_palustris_BisB5:100.0):57.0):52.0,(Rhodopseudomonas_palustris_HaA2:100.0,Nitrobacter_winogradskyi_Nb-255:100.0):44.0):100.0,
(Beijerinckia_indica_ATCC_9039:100.0,Methylocella_silvestris_BL2:100.0):100.0):88.0):63.0,Azorhizobium_caulinodans_ORS_571:100.0):81.0,((((((Bartonella_quintana_Toulouse:100.0,
(Bartonella_grahamii_as4aup:100.0,Bartonella_henselae_Houston-1:100.0):67.0):97.0,Bartonella_bacilliformis_KC583:100.0):57.0,Bartonella_tribocorum_CIP_105476:100.0):100.0,
(((Brucella_microti_CCM_4915:100.0,((Brucella_melitensis_ATCC_23457:100.0,(Brucella_canis_ATCC_23365:100.0,Brucella_abortus_S19:100.0):32.0):77.0,
Brucella_ovis:100.0):49.0):42.0,Brucella_suis_1330:100.0):74.0,(Brucella_abortus_bv__1_9_941:100.0,((Brucella_melitensis_biovar_Abortus:100.0,
Brucella_suis_ATCC_23445:100.0):81.0,Ochrobactrum_anthropi_ATCC_49188:100.0):66.0):43.0):100.0):38.0,((((Sinorhizobium_medicae_WSM419:100.0,
Sinorhizobium_meliloti:100.0):100.0,Rhizobium_NGR234:100.0):84.0,(((Rhizobium_etli_CIAT_652:100.0,Rhizobium_etli_CFN_42:100.0):90.0,
(Rhizobium_leguminosarum_bv__trifolii_WSM2304:100.0,(Rhizobium_leguminosarum_bv__trifolii_WSM1325:100.0,Rhizobium_leguminosarum_bv_viciae_3841:100.0):96.0):83.0):61.0,Agrobacterium_radiobacter_K84:100.0):100.0):69.0,
(Agrobacterium_tumefaciens_C58_Cereon:100.0,Agrobacterium_vitis_S4:100.0):99.0):44.0):44.0,(Mesorhizobium_loti:100.0,Mesorhizobium_BNC1:100.0):73.0):99.0):58.0,
((((((Roseobacter_denitrificans_OCh_114:100.0,(Silicibacter_TM1040:100.0,Ruegeria_pomeroyi_DSS_3:100.0):82.0):59.0,Jannaschia_CCS1:100.0):33.0,
Dinoroseobacter_shibae_DFL_12:100.0):86.0,Paracoccus_denitrificans_PD1222:100.0):62.0,(((Rhodobacter_sphaeroides_KD131:100.0,Rhodobacter_sphaeroides_2_4_1:100.0):54.0,
Rhodobacter_sphaeroides_ATCC_17029:100.0):100.0,Rhodobacter_sphaeroides_ATCC_17025:100.0):100.0):100.0,Parvibaculum_lavamentivorans_DS-1:100.0):51.0):32.0,
(((Hyphomonas_neptunium_ATCC_15444:100.0,Hirschia_baltica_ATCC_49814:100.0):86.0,Maricaulis_maris_MCS10:100.0):75.0,((Caulobacter_crescentus_NA1000:100.0,
Caulobacter_crescentus:100.0):100.0,Caulobacter_K31:100.0):100.0):14.0):37.0,Candidatus_Liberibacter_asiaticus_psy62:100.0):26.0,
((Sphingomonas_wittichii_RW1:100.0,(Zymomonas_mobilis_NCIMB_11163:100.0,Zymomonas_mobilis_ZM4:100.0):100.0):94.0,(Erythrobacter_litoralis_HTCC2594:100.0,
(Sphingopyxis_alaskensis_RB2256:100.0,Novosphingobium_aromaticivorans_DSM_12444:100.0):40.0):51.0):100.0):24.0):42.0,((((Neorickettsia_sennetsu_Miyayama:100.0,
Neorickettsia_risticii_Illinois:100.0):100.0,(((((Anaplasma_centrale_Israel:100.0,Anaplasma_marginale_Florida:100.0):86.0,Anaplasma_marginale_St_Maries:100.0):97.0,
Anaplasma_phagocytophilum_HZ:100.0):100.0,((Ehrlichia_canis_Jake:100.0,Ehrlichia_chaffeensis_Arkansas:100.0):82.0,((Ehrlichia_ruminantium_Gardel:100.0,
Ehrlichia_ruminantium_str._Welgevonden_CIRAD:100.0):95.0,Ehrlichia_ruminantium_Welgevonden_UPSA:100.0):100.0):100.0):100.0,(((Wolbachia_endosymbiont_of_Drosophila_melanogaster:100.0,
Wolbachia_wRi:100.0):100.0,Wolbachia_endosymbiont_of_Brugia_malayi_TRS:100.0):42.0,Wolbachia_endosymbiont_of_Culex_quinquefasciatus_Pel:100.0):100.0):91.0):98.0,
(((Rickettsia_typhi_wilmington:100.0,(Rickettsia_prowazekii:100.0,(Rickettsia_canadensis_McKiel:100.0,Rickettsia_akari_Hartford:100.0):35.0):61.0):94.0,
((((Rickettsia_africae_ESF_5:100.0,(((Rickettsia_rickettsii_Sheila_Smith:100.0,Rickettsia_rickettsii_Iowa:100.0):59.0,Rickettsia_peacockii_Rustic:100.0):73.0,
Rickettsia_conorii:100.0):45.0):51.0,Rickettsia_massiliae_MTU5:100.0):39.0,Rickettsia_felis_URRWXCal2:100.0):67.0,(Rickettsia_bellii_OSU_85-389:100.0,
Rickettsia_bellii_RML369-C:100.0):99.0):94.0):100.0,(Orientia_tsutsugamushi_Boryong:100.0,Orientia_tsutsugamushi_Ikeda:100.0):100.0):100.0):95.0,
Candidatus_Pelagibacter_ubique_HTCC1062:100.0):30.0):22.0,(Candidatus_Carsonella_ruddii_PV:100.0,Candidatus_Hodgkinia_cicadicola_Dsem:100.0):49.0):19.0,Magnetococcus_MC-1:100.0):19.0,
((((((((((((((((Burkholderia_cenocepacia_MC0_3:100.0,Burkholderia_ambifaria_MC40_6:100.0):51.0,(Burkholderia_cenocepacia_AU_1054:100.0,
Burkholderia_cenocepacia_HI2424:100.0):95.0):99.0,(((((((Burkholderia_mallei_ATCC_23344:100.0,(Burkholderia_mallei_SAVP1:100.0,Burkholderia_mallei_NCTC_10229:100.0):27.0):61.0,
Burkholderia_pseudomallei_1710b:100.0):23.0,Burkholderia_pseudomallei_MSHR346:100.0):57.0,Burkholderia_pseudomallei_1106a:100.0):96.0,Burkholderia_mallei_NCTC_10247:100.0):78.0,
Burkholderia_pseudomallei_K96243:100.0):100.0,(Burkholderia_pseudomallei_668:100.0,Burkholderia_thailandensis_E264:100.0):96.0):55.0):36.0,((((Burkholderia_383:100.0,
Burkholderia_cenocepacia_J2315:100.0):96.0,Burkholderia_vietnamiensis_G4:100.0):84.0,(Burkholderia_multivorans_ATCC_17616_JGI:100.0,Burkholderia_multivorans_ATCC_17616_Tohoku:100.0):69.0):62.0,
Burkholderia_glumae_BGR1:100.0):51.0):100.0,((Burkholderia_xenovorans_LB400:100.0,Burkholderia_phytofirmans_PsJN:100.0):91.0,Burkholderia_phymatum_STM815:100.0):99.0):100.0,
((Polynucleobacter_necessarius_asymbioticus_QLW_P1DMWA_1:100.0,Polynucleobacter_necessarius_STIR1:100.0):100.0,(((Ralstonia_pickettii_12D:100.0,Ralstonia_pickettii_12J:100.0):84.0,
Ralstonia_solanacearum:100.0):100.0,((Cupriavidus_taiwanensis:100.0,Ralstonia_eutropha_JMP134:100.0):54.0,Ralstonia_eutropha_H16:100.0):100.0):95.0):100.0):50.0,
(Herminiimonas_arsenicoxydans:100.0,Janthinobacterium_Marseille:100.0):100.0):32.0,(((Bordetella_bronchiseptica:100.0,Bordetella_parapertussis:100.0):89.0,
Bordetella_pertussis:100.0):100.0,(Bordetella_petrii:100.0,Bordetella_avium_197N:100.0):94.0):100.0):32.0,
((((Verminephrobacter_eiseniae_EF01-2:100.0,(Acidovorax_JS42:100.0,Acidovorax_avenae_citrulli_AAC00-1:100.0):74.0):27.0,(((Polaromonas_JS666:100.0,
Polaromonas_naphthalenivorans_CJ2:100.0):64.0,Variovorax_paradoxus_S110:100.0):60.0,Rhodoferax_ferrireducens_T118:100.0):77.0):46.0,Delftia_acidovorans_SPH-1:100.0):100.0,
(Methylibium_petroleiphilum_PM1:100.0,Leptothrix_cholodnii_SP_6:100.0):100.0):100.0):57.0,((Dechloromonas_aromatica_RCB:100.0,Candidatus_Accumulibacter_phosphatis_clade_IIA_UW_1:100.0):100.0,
Thiobacillus_denitrificans_ATCC_25259:100.0):42.0):31.0,((Nitrosomonas_eutropha_C71:100.0,Nitrosomonas_europaea:100.0):100.0,Nitrosospira_multiformis_ATCC_25196:100.0):100.0):29.0,
((Azoarcus_BH72:100.0,Aromatoleum_aromaticum_EbN1:100.0):60.0,Thauera_MZ1T:100.0):100.0):33.0,((Methylobacillus_flagellatus_KT:100.0,
Methylovorus_SIP3_4:100.0):98.0,Methylotenera_mobilis_JLW8:100.0):100.0):29.0,((Chromobacterium_violaceum:100.0,Laribacter_hongkongensis_HLHK9:100.0):93.0,
(((((Neisseria_meningitidis_MC58:100.0,Neisseria_meningitidis_Z2491:100.0):41.0,Neisseria_meningitidis_alpha14:100.0):57.0,Neisseria_meningitidis_FAM18:100.0):72.0,
(Neisseria_gonorrhoeae_FA_1090:100.0,Neisseria_gonorrhoeae_NCCP11945:100.0):100.0):48.0,Neisseria_meningitidis_053442:100.0):100.0):71.0):100.0,
(((((((Xanthomonas_oryzae_MAFF_311018:100.0,Xanthomonas_oryzae_KACC10331:100.0):49.0,Xanthomonas_oryzae_PXO99A:100.0):43.0,(((Xanthomonas_campestris_ATCC_33913:100.0,
Xanthomonas_campestris_8004:100.0):65.0,Xanthomonas_campestris_B100:100.0):73.0,(Xanthomonas_citri:100.0,Xanthomonas_campestris_vesicatoria_85-10:100.0):41.0):47.0):100.0,
Stenotrophomonas_maltophilia_R551_3:100.0):98.0,(((Xylella_fastidiosa_Temecula1:100.0,Xylella_fastidiosa_M23:100.0):94.0,Xylella_fastidiosa:100.0):48.0,
Xylella_fastidiosa_M12:100.0):100.0):100.0,Halothiobacillus_neapolitanus_c2:100.0):37.0,Dichelobacter_nodosus_VCS1703A:100.0):31.0):33.0,
((((((((((((((Pseudomonas_putida_GB_1:100.0,(Pseudomonas_putida_KT2440:100.0,Pseudomonas_putida_F1:100.0):65.0):55.0,
Pseudomonas_entomophila_L48:100.0):94.0,Pseudomonas_putida_W619:100.0):99.0,Pseudomonas_fluorescens_Pf0_1:100.0):45.0,(((Pseudomonas_aeruginosa_UCBPP-PA14:100.0,
((Pseudomonas_aeruginosa_LESB58:100.0,Pseudomonas_aeruginosa_PA7:100.0):39.0,Pseudomonas_aeruginosa:100.0):78.0):100.0,Pseudomonas_stutzeri_A1501:100.0):43.0,
Pseudomonas_mendocina_ymp:100.0):49.0):52.0,(Pseudomonas_fluorescens_SBW25:100.0,(Pseudomonas_fluorescens_Pf-5:100.0,((Pseudomonas_syringae_pv_B728a:100.0,
Pseudomonas_syringae_phaseolicola_1448A:100.0):98.0,Pseudomonas_syringae_tomato_DC3000:100.0):94.0):76.0):98.0):100.0,((Saccharophagus_degradans_2-40:100.0,
Teredinibacter_turnerae_T7901:100.0):92.0,Cellvibrio_japonicus_Ueda107:100.0):80.0):59.0,Hahella_chejuensis_KCTC_2396:100.0):21.0,((Alcanivorax_borkumensis_SK2:100.0,
Marinobacter_aquaeolei_VT8:100.0):62.0,Chromohalobacter_salexigens_DSM_3043:100.0):28.0):17.0,((((Psychrobacter_cryohalolentis_K5:100.0,Psychrobacter_arcticum_273-4:100.0):100.0,
Psychrobacter_PRwf-1:100.0):100.0,(((Acinetobacter_baumannii_ATCC_17978:100.0,((Acinetobacter_baumannii_SDF:100.0,(Acinetobacter_baumannii_AB0057:100.0,
Acinetobacter_baumannii_ACICU:100.0):56.0):36.0,Acinetobacter_baumannii_AB307_0294:100.0):24.0):53.0,Acinetobacter_baumannii_AYE:100.0):100.0,
Acinetobacter_sp_ADP1:100.0):100.0):100.0,Marinomonas_MWYL1:100.0):10.0):8.00,((((((((((((((Haemophilus_influenzae_PittEE:100.0,
Haemophilus_influenzae_86_028NP:100.0):53.0,Haemophilus_influenzae_PittGG:100.0):74.0,Haemophilus_influenzae:100.0):100.0,(Aggregatibacter_aphrophilus_NJ8700:100.0,
Aggregatibacter_actinomycetemcomitans_D11S_1:100.0):100.0):49.0,Pasteurella_multocida:100.0):41.0,Haemophilus_parasuis_SH0165:100.0):72.0,Mannheimia_succiniciproducens_MBEL55E:100.0):17.0,
((Haemophilus_somnus_129PT:100.0,Haemophilus_somnus_2336:100.0):100.0,Actinobacillus_succinogenes_130Z:100.0):45.0):49.0,((Actinobacillus_pleuropneumoniae_serovar_3_JL03:100.0,
(Actinobacillus_pleuropneumoniae_L20:100.0,Actinobacillus_pleuropneumoniae_serovar_7_AP76:100.0):79.0):100.0,Haemophilus_ducreyi_35000HP:100.0):63.0):100.0,
((((((((((Pectobacterium_wasabiae_WPP163:100.0,Erwinia_carotovora_atroseptica_SCRI1043:100.0):83.0,Serratia_proteamaculans_568:100.0):38.0,Pectobacterium_carotovorum_PC1:100.0):54.0,
(Dickeya_zeae_Ech1591:100.0,Dickeya_dadantii_Ech703:100.0):66.0):28.0,((((Yersinia_pseudotuberculosis_IP32953:100.0,((((Yersinia_pestis_CO92:100.0,
Yersinia_pestis_Angola:100.0):99.0,Yersinia_pestis_biovar_Microtus_91001:100.0):100.0,Yersinia_pestis_Pestoides_F:100.0):57.0,Yersinia_pseudotuberculosis_YPIII:100.0):94.0):67.0,
(Yersinia_pestis_Antiqua:100.0,Yersinia_pestis_Nepal516:100.0):63.0):99.0,(Yersinia_pseudotuberculosis_PB1_:100.0,Yersinia_pseudotuberculosis_IP_31758:100.0):98.0):100.0,
Yersinia_enterocolitica_8081:100.0):98.0):15.0,(((((((((Salmonella_enterica_serovar_Paratyphi_C_RKS4594:100.0,Salmonella_enterica_Choleraesuis:100.0):56.0,
Salmonella_enterica_serovar_Heidelberg_SL476:100.0):51.0,(Salmonella_enterica_serovar_Paratyphi_A_AKU_12601:100.0,Salmonella_enterica_Paratypi_ATCC_9150:100.0):86.0):77.0,(((Salmonella_enterica_serovar_Enteritidis_P125109:100.0,
Salmonella_enterica_serovar_Dublin_CT_02021853:100.0):87.0,((Salmonella_enterica_serovar_Newport_SL254:100.0,Salmonella_typhimurium_LT2:100.0):87.0,Salmonella_enterica_serovar_Agona_SL483:100.0):38.0):39.0,
((Salmonella_typhi:100.0,Salmonella_enterica_serovar_Typhi_Ty2:100.0):54.0,Salmonella_enterica_serovar_Schwarzengrund_CVM19633:100.0):90.0):70.0):88.0,Citrobacter_koseri_ATCC_BAA-895:100.0):66.0,
(((((((((Escherichia_coli_O157_H7_TW14359:100.0,Escherichia_coli_O157_H7_EC4115:100.0):66.0,Escherichia_coli_O157H7_EDL933:100.0):23.0,Escherichia_coli_O157H7:100.0):57.0,
((Escherichia_coli_K_12_substr__W3110:100.0,(Escherichia_coli_BW2952:100.0,Escherichia_coli_K_12_substr__MG1655:100.0):14.0):21.0,Escherichia_coli_K_12_substr__DH10B:100.0):62.0):96.0,
(Escherichia_coli_APEC_O1:100.0,Escherichia_coli_CFT073:100.0):94.0):39.0,((Shigella_sonnei_Ss046:100.0,Escherichia_coli_IAI39:100.0):90.0,
Escherichia_coli_O103_H2_12009:100.0):42.0):62.0,Escherichia_coli_O111_H__11128:100.0):90.0,Shigella_dysenteriae:100.0):73.0,(((Escherichia_coli_SE11:100.0,
Escherichia_coli_UMN026:100.0):83.0,Escherichia_coli_SMS_3_5:100.0):85.0,((((Escherichia_coli_ED1a:100.0,(Escherichia_coli_S88:100.0,
Escherichia_coli_0127_H6_E2348_69:100.0):42.0):49.0,Escherichia_coli_UTI89:100.0):51.0,((Escherichia_coli_536:100.0,(Escherichia_coli_B_REL606:100.0,
(Shigella_flexneri_2a_2457T:100.0,Shigella_flexneri_5_8401:100.0):66.0):73.0):43.0,Escherichia_coli_IAI1:100.0):29.0):24.0,
((((Shigella_boydii_Sb227:100.0,Shigella_boydii_CDC_3083_94:100.0):79.0,(Escherichia_coli_O26_H11_11368:100.0,((Escherichia_coli_55989:100.0,
Shigella_flexneri_2a:100.0):30.0,Escherichia_coli_HS:100.0):24.0):72.0):40.0,(Escherichia_coli_C_ATCC_8739:100.0,Escherichia_coli_E24377A:100.0):85.0):49.0,
Escherichia_fergusonii_ATCC_35469:100.0):31.0):20.0):88.0):99.0):79.0,Enterobacter_sakazakii_ATCC_BAA-894:100.0):47.0,(Erwinia_tasmaniensis:100.0,
(((Klebsiella_pneumoniae_MGH_78578:100.0,Klebsiella_pneumoniae_342:100.0):59.0,Klebsiella_pneumoniae_NTUH_K2044:100.0):95.0,Enterobacter_638:100.0):62.0):59.0):74.0,
Edwardsiella_tarda_EIB202:100.0):42.0):17.0,Sodalis_glossinidius_morsitans:100.0):79.0,(Candidatus_Hamiltonella_defensa_5AT__Acyrthosiphon_pisum_:100.0,((Photorhabdus_asymbiotica:100.0,
Photorhabdus_luminescens:100.0):100.0,Proteus_mirabilis:100.0):65.0):45.0):32.0,(((Candidatus_Blochmannia_pennsylvanicus_BPEN:100.0,
Candidatus_Blochmannia_floridanus:100.0):100.0,(Baumannia_cicadellinicola_Homalodisca_coagulata:100.0,Wigglesworthia_brevipalpis:100.0):43.0):84.0,((((Buchnera_aphidicola_Tuc7__Acyrthosiphon_pisum_:100.0,
Buchnera_sp:100.0):44.0,Buchnera_aphidicola_5A__Acyrthosiphon_pisum_:100.0):100.0,Buchnera_aphidicola_Sg:100.0):100.0,(Buchnera_aphidicola:100.0,
Buchnera_aphidicola_Cc_Cinara_cedri:100.0):68.0):100.0):97.0):92.0,((Vibrio_cholerae_M66_2:100.0,((Vibrio_cholerae_O395:100.0,
Vibrio_cholerae:100.0):36.0,Vibrio_cholerae_MJ_1236:100.0):63.0):100.0,(((((Vibrio_vulnificus_CMCP6:100.0,Vibrio_vulnificus_YJ016:100.0):100.0,
Vibrio_splendidus_LGP32:100.0):79.0,(Vibrio_Ex25:100.0,(Vibrio_harveyi_ATCC_BAA-1116:100.0,Vibrio_parahaemolyticus:100.0):99.0):100.0):92.0,
(Aliivibrio_salmonicida_LFI1238:100.0,Vibrio_fischeri_ES114:100.0):99.0):67.0,Photobacterium_profundum_SS9:100.0):89.0):96.0):41.0):47.0,
((Aeromonas_hydrophila_ATCC_7966:100.0,Aeromonas_salmonicida_A449:100.0):100.0,Tolumonas_auensis_DSM_9187:100.0):78.0):63.0,(((((((Shewanella_putrefaciens_CN-32:100.0,
Shewanella_W3-18-1:100.0):64.0,Shewanella_oneidensis:100.0):65.0,Shewanella_MR-7:100.0):46.0,(Shewanella_MR-4:100.0,
Shewanella_ANA-3:100.0):69.0):37.0,(Shewanella_baltica_OS195:100.0,((Shewanella_baltica_OS223:100.0,Shewanella_baltica_OS155:100.0):81.0,
Shewanella_baltica_OS185:100.0):66.0):95.0):94.0,(Shewanella_frigidimarina_NCIMB_400:100.0,Shewanella_denitrificans_OS217:100.0):61.0):94.0,
(((((Shewanella_halifaxensis_HAW_EB4:100.0,Shewanella_pealeana_ATCC_700345:100.0):100.0,Shewanella_piezotolerans_WP3:100.0):95.0,(Shewanella_sediminis_HAW-EB3:100.0,
Shewanella_woodyi_ATCC_51908:100.0):93.0):49.0,Shewanella_loihica_PV-4:100.0):82.0,Shewanella_amazonensis_SB2B:100.0):70.0):100.0):32.0,
(((Pseudoalteromonas_atlantica_T6c:100.0,Alteromonas_macleodii__Deep_ecotype_:100.0):100.0,Pseudoalteromonas_haloplanktis_TAC125:100.0):19.0,((Colwellia_psychrerythraea_34H:100.0,
Idiomarina_loihiensis_L2TR:100.0):30.0,Psychromonas_ingrahamii_37:100.0):47.0):39.0):69.0,Acetobacter_pasteurianus_IFO_3283_01:100.0):24.0):2.00,
((((((((Francisella_tularensis_holarctica:100.0,(Francisella_tularensis_holarctica_OSU18:100.0,Francisella_tularensis_holarctica_FTNF002_00:100.0):45.0):54.0,(Francisella_tularensis_WY96-3418:100.0,
Francisella_tularensis_FSC_198:100.0):50.0):53.0,Francisella_tularensis_tularensis:100.0):51.0,Francisella_tularensis_novicida_U112:100.0):54.0,Francisella_tularensis_mediasiatica_FSC147:100.0):91.0,
Francisella_philomiragia_ATCC_25017:100.0):100.0,((Candidatus_Ruthia_magnifica_Cm_Calyptogena_magnifica_:100.0,Candidatus_Vesicomyosocius_okutanii_HA:100.0):100.0,Kangiella_koreensis_DSM_16069:100.0):49.0):28.0,
Thiomicrospira_crunogena_XCL-2:100.0):16.0):2.00,(((((Coxiella_burnetii_RSA_331:100.0,Coxiella_burnetii_Dugway_7E9-12:100.0):100.0,Coxiella_burnetii:100.0):100.0,
((Nitrosococcus_oceani_ATCC_19707:100.0,(Alkalilimnicola_ehrlichei_MLHE-1:100.0,Halorhodospira_halophila_SL1:100.0):100.0):36.0,Thioalkalivibrio_HL_EbGR7:100.0):40.0):37.0,
(((Legionella_pneumophila_Philadelphia_1:100.0,Legionella_pneumophila_Corby:100.0):99.0,Legionella_pneumophila_Paris:100.0):81.0,Legionella_pneumophila_Lens:100.0):100.0):17.0,
Methylococcus_capsulatus_Bath:100.0):14.0):7.00,(Acidithiobacillus_ferrooxidans_ATCC_23270:100.0,Acidithiobacillus_ferrooxidans_ATCC_53993:100.0):100.0):10.0):41.0):42.0,
(((((((((Desulfovibrio_vulgaris_DP4:100.0,Desulfovibrio_vulgaris_Hildenborough:100.0):100.0,Desulfovibrio_vulgaris__Miyazaki_F_:100.0):100.0,
Desulfovibrio_desulfuricans_ATCC_27774:100.0):60.0,Lawsonia_intracellularis_PHE_MN1-00:100.0):68.0,Desulfovibrio_desulfuricans_G20:100.0):33.0,((Desulfovibrio_magneticus_RS_1:100.0,
Desulfovibrio_salexigens_DSM_2638:100.0):52.0,Desulfomicrobium_baculatum_DSM_4028:100.0):42.0):64.0,Desulfohalobium_retbaense_DSM_5692:100.0):95.0,(((((Candidatus_Desulfococcus_oleovorans_Hxd3:100.0,
Desulfatibacillum_alkenivorans_AK_01:100.0):99.0,Desulfobacterium_autotrophicum_HRM2:100.0):100.0,Desulfotalea_psychrophila_LSv54:100.0):34.0,((Pelobacter_carbinolicus:100.0,
((((Geobacter_uraniumreducens_Rf4:100.0,Geobacter_FRC_32:100.0):49.0,(Geobacter_bemidjiensis_Bem:100.0,Geobacter_M21:100.0):89.0):98.0,
(Pelobacter_propionicus_DSM_2379:100.0,Geobacter_lovleyi_SZ:100.0):50.0):46.0,(Geobacter_metallireducens_GS-15:100.0,Geobacter_sulfurreducens:100.0):61.0):97.0):99.0,
Syntrophobacter_fumaroxidans_MPOB:100.0):32.0):37.0,(((((Anaeromyxobacter_dehalogenans_2CP_1:100.0,Anaeromyxobacter_dehalogenans_2CP-C:100.0):100.0,Anaeromyxobacter_Fw109-5:100.0):79.0,
Anaeromyxobacter_K:100.0):100.0,Myxococcus_xanthus_DK_1622:100.0):100.0,(Sorangium_cellulosum__So_ce_56_:100.0,Haliangium_ochraceum_DSM_14365:100.0):58.0):94.0):53.0):44.0,
Bdellovibrio_bacteriovorus:100.0):46.0):8.00,(((((Salinibacter_ruber_DSM_13855:100.0,Rhodothermus_marinus_DSM_4252:100.0):100.0,(((((((Candidatus_Sulcia_muelleri_SMDSEM:100.0,
Candidatus_Sulcia_muelleri_GWSS:100.0):100.0,(Blattabacterium__Blattella_germanica__Bge:100.0,Blattabacterium__Periplaneta_americana__BPLAN:100.0):100.0):100.0,Flavobacteriaceae_bacterium_3519_10:100.0):82.0,
(((Flavobacterium_psychrophilum_JIP02_86:100.0,Flavobacterium_johnsoniae_UW101:100.0):100.0,Capnocytophaga_ochracea_DSM_7271:100.0):74.0,(Gramella_forsetii_KT0803:100.0,
Robiginitalea_biformata_HTCC2501:100.0):72.0):100.0):98.0,(((((Bacteroides_fragilis_YCH46:100.0,Bacteroides_fragilis_NCTC_9434:100.0):100.0,
Bacteroides_thetaiotaomicron_VPI-5482:100.0):95.0,Bacteroides_vulgatus_ATCC_8482:100.0):100.0,((Porphyromonas_gingivalis_ATCC_33277:100.0,Porphyromonas_gingivalis_W83:100.0):100.0,
Parabacteroides_distasonis_ATCC_8503:100.0):46.0):75.0,Candidatus_Azobacteroides_pseudotrichonymphae_genomovar__CFP2:100.0):100.0):81.0,(Dyadobacter_fermentans_DSM_18053:100.0,(Cytophaga_hutchinsonii_ATCC_33406:100.0,
Pedobacter_heparinus_DSM_2366:100.0):65.0):94.0):40.0,(Candidatus_Amoebophilus_asiaticus_5a2:100.0,Chitinophaga_pinensis_DSM_2588:100.0):83.0):100.0):50.0,
((((Chlorobaculum_parvum_NCIB_8327:100.0,Chlorobium_tepidum_TLS:100.0):90.0,(((Chlorobium_chlorochromatii_CaD3:100.0,(Chlorobium_phaeobacteroides_DSM_266:100.0,
Chlorobium_limicola_DSM_245:100.0):51.0):29.0,Pelodictyon_phaeoclathratiforme_BU_1:100.0):30.0,(Chlorobium_luteolum_DSM_273:100.0,Prosthecochloris_vibrioformis_DSM_265:100.0):92.0):59.0):63.0,
(Chlorobium_phaeobacteroides_BS1:100.0,Prosthecochloris_aestuarii_DSM_271:100.0):96.0):100.0,Chloroherpeton_thalassium_ATCC_35110:100.0):100.0):48.0,
((((((((Campylobacter_jejuni_81-176:100.0,Campylobacter_jejuni_RM1221:100.0):100.0,Campylobacter_lari_RM2100:100.0):92.0,(Campylobacter_jejuni:100.0,
(Campylobacter_jejuni_81116:100.0,Campylobacter_jejuni_doylei_269_97:100.0):99.0):98.0):100.0,((Campylobacter_fetus_82-40:100.0,Campylobacter_concisus_13826:100.0):99.0,
Campylobacter_hominis_ATCC_BAA-381:100.0):85.0):100.0,(Sulfurospirillum_deleyianum_DSM_6946:100.0,Arcobacter_butzleri_RM4018:100.0):48.0):92.0,(Thiomicrospira_denitrificans_ATCC_33889:100.0,
Sulfurovum_NBC37-1:100.0):85.0):84.0,((((((Helicobacter_pylori_26695:100.0,(Helicobacter_pylori_P12:100.0,Helicobacter_pylori_G27:100.0):82.0):100.0,
(Helicobacter_pylori_Shi470:100.0,Helicobacter_pylori_HPAG1:100.0):52.0):43.0,Helicobacter_pylori_J99:100.0):56.0,Helicobacter_acinonychis_Sheeba:100.0):100.0,
Helicobacter_hepaticus:100.0):100.0,Wolinella_succinogenes:100.0):100.0):99.0,(Nitratiruptor_SB155-2:100.0,Nautilia_profundicola_AmH:100.0):93.0):99.0):18.0,
((((Leptospira_interrogans_serovar_Copenhageni:100.0,Leptospira_interrogans_serovar_Lai:100.0):100.0,(Leptospira_borgpetersenii_serovar_Hardjo-bovis_JB197:100.0,Leptospira_borgpetersenii_serovar_Hardjo-bovis_L550:100.0):100.0):100.0,
(Leptospira_biflexa_serovar_Patoc__Patoc_1__Ames_:100.0,Leptospira_biflexa_serovar_Patoc__Patoc_1__Paris_:100.0):100.0):100.0,((((((Borrelia_duttonii_Ly:100.0,Borrelia_recurrentis_A1:100.0):98.0,
Borrelia_turicatae_91E135:100.0):42.0,Borrelia_hermsii_DAH:100.0):49.0,(((Borrelia_garinii_PBi:100.0,Borrelia_burgdorferi:100.0):100.0,
Borrelia_burgdorferi_ZS7:100.0):88.0,Borrelia_afzelii_PKo:100.0):65.0):100.0,(Treponema_denticola_ATCC_35405:100.0,(Treponema_pallidum_SS14:100.0,
Treponema_pallidum:100.0):100.0):100.0):100.0,Brachyspira_hyodysenteriae_WA1:100.0):93.0):60.0):2.00):1.00,(((((((((Mycoplasma_hominis:100.0,
Mycoplasma_arthritidis_158L3_1:100.0):100.0,((((Mycoplasma_hyopneumoniae_J:100.0,Mycoplasma_hyopneumoniae_7448:100.0):87.0,Mycoplasma_hyopneumoniae_232:100.0):100.0,
Mycoplasma_mobile_163K:100.0):61.0,((Mycoplasma_agalactiae_PG2:100.0,Mycoplasma_synoviae_53:100.0):99.0,Mycoplasma_pulmonis:100.0):38.0):46.0):100.0,
((((Mycoplasma_capricolum_ATCC_27343:100.0,Mycoplasma_mycoides:100.0):100.0,Mesoplasma_florum_L1:100.0):100.0,(((Mycoplasma_gallisepticum:100.0,
(Mycoplasma_pneumoniae:100.0,Mycoplasma_genitalium:100.0):100.0):100.0,(Ureaplasma_urealyticum:100.0,Ureaplasma_urealyticum_serovar_10_ATCC_33699:100.0):100.0):74.0,
Mycoplasma_penetrans:100.0):100.0):32.0,((((Aster_yellows_witches-broom_phytoplasma_AYWB:100.0,Onion_yellows_phytoplasma:100.0):100.0,Candidatus_Phytoplasma_australiense:100.0):100.0,
Candidatus_Phytoplasma_mali:100.0):100.0,Acholeplasma_laidlawii_PG_8A:100.0):100.0):54.0):100.0,((((((((((((((Streptococcus_pyogenes_SSI-1:100.0,
(Streptococcus_pyogenes_MGAS9429:100.0,((Streptococcus_pyogenes_MGAS10270:100.0,Streptococcus_pyogenes_MGAS10750:100.0):35.0,Streptococcus_pyogenes_MGAS2096:100.0):86.0):39.0):28.0,
Streptococcus_pyogenes_MGAS10394:100.0):48.0,Streptococcus_pyogenes_MGAS8232:100.0):67.0,Streptococcus_pyogenes_NZ131:100.0):100.0,Streptococcus_dysgalactiae_equisimilis_GGS_124:100.0):47.0,
((((Streptococcus_pyogenes_Manfredo:100.0,Streptococcus_pyogenes_MGAS6180:100.0):62.0,Streptococcus_pyogenes_MGAS315:100.0):69.0,Streptococcus_pyogenes_MGAS5005:100.0):40.0,
Streptococcus_pyogenes_M1_GAS:100.0):100.0):31.0,((Streptococcus_agalactiae_2603:100.0,Streptococcus_agalactiae_A909:100.0):100.0,Streptococcus_agalactiae_NEM316:100.0):72.0):47.0,
Streptococcus_uberis_0140J:100.0):51.0,((Streptococcus_equi_zooepidemicus_MGCS10565:100.0,Streptococcus_equi_4047:100.0):100.0,Streptococcus_equi_zooepidemicus:100.0):68.0):29.0,
(((((((((Streptococcus_pneumoniae_TIGR4:100.0,Streptococcus_pneumoniae_CGSP14:100.0):89.0,Streptococcus_pneumoniae_Hungary19A_6:100.0):62.0,Streptococcus_pneumoniae_P1031:100.0):43.0,
((Streptococcus_pneumoniae_70585:100.0,Streptococcus_pneumoniae_Taiwan19F_14:100.0):55.0,Streptococcus_pneumoniae_D39:100.0):79.0):43.0,Streptococcus_pneumoniae_ATCC_700669:100.0):96.0,
(Streptococcus_pneumoniae_JJA:100.0,Streptococcus_pneumoniae_G54:100.0):96.0):64.0,Streptococcus_pneumoniae_R6:100.0):88.0,((Streptococcus_gordonii_Challis_substr_CH1:100.0,
Streptococcus_sanguinis_SK36:100.0):64.0,((Streptococcus_thermophilus_LMD-9:100.0,Streptococcus_thermophilus_LMG_18311:100.0):100.0,Streptococcus_thermophilus_CNRZ1066:100.0):100.0):49.0):50.0,
((((Streptococcus_suis_SC84:100.0,Streptococcus_suis_98HAH33:100.0):38.0,Streptococcus_suis_P1_7:100.0):40.0,Streptococcus_suis_BM407:100.0):100.0,
Streptococcus_suis_05ZYH33:100.0):97.0):33.0):43.0,Streptococcus_mutans:100.0):100.0,(Lactococcus_lactis_cremoris_MG1363:100.0,(Lactococcus_lactis_cremoris_SK11:100.0,
Lactococcus_lactis:100.0):96.0):100.0):100.0,(((Leuconostoc_citreum_KM20:100.0,Leuconostoc_mesenteroides_ATCC_8293:100.0):100.0,
Oenococcus_oeni_PSU-1:100.0):99.0,((((Lactobacillus_reuteri_DSM_20016:100.0,Lactobacillus_reuteri_F275_Kitasato:100.0):100.0,Lactobacillus_fermentum_IFO_3956:100.0):99.0,
((((Lactobacillus_brevis_ATCC_367:100.0,(Lactobacillus_plantarum_JDM1:100.0,Lactobacillus_plantarum:100.0):100.0):94.0,Pediococcus_pentosaceus_ATCC_25745:100.0):77.0,
(((Lactobacillus_casei_ATCC_334:100.0,Lactobacillus_rhamnosus_GG:100.0):84.0,Lactobacillus_rhamnosus_Lc_705:100.0):100.0,Lactobacillus_sakei_23K:100.0):59.0):76.0,
Lactobacillus_salivarius_UCC118:100.0):73.0):80.0,((Lactobacillus_delbrueckii_bulgaricus:100.0,Lactobacillus_delbrueckii_bulgaricus_ATCC_BAA-365:100.0):100.0,(((Lactobacillus_johnsonii_FI9785:100.0,
Lactobacillus_johnsonii_NCC_533:100.0):100.0,Lactobacillus_gasseri_ATCC_33323:100.0):100.0,(Lactobacillus_helveticus_DPC_4571:100.0,Lactobacillus_acidophilus_NCFM:100.0):100.0):68.0):100.0):87.0):68.0):67.0,
((((((((((((Staphylococcus_aureus_aureus_MSSA476:100.0,((((((((Staphylococcus_aureus_Mu3:100.0,Staphylococcus_aureus_JH9:100.0):34.0,
Staphylococcus_aureus_Mu50:100.0):87.0,Staphylococcus_aureus_Newman:100.0):49.0,Staphylococcus_aureus_USA300_TCH1516:100.0):98.0,Staphylococcus_aureus_USA300_FPR3757:100.0):23.0,
Staphylococcus_aureus_MW2:100.0):15.0,Staphylococcus_aureus_ED98:100.0):14.0,Staphylococcus_aureus_COL:100.0):24.0):100.0,Staphylococcus_epidermidis_RP62A:100.0):98.0,
Staphylococcus_saprophyticus:100.0):98.0,(Staphylococcus_haemolyticus:100.0,Staphylococcus_epidermidis_ATCC_12228:100.0):46.0):37.0,((Staphylococcus_aureus_NCTC_8325:100.0,
(Staphylococcus_aureus_RF122:100.0,Staphylococcus_aureus_N315:100.0):69.0):100.0,(Staphylococcus_aureus_JH1:100.0,Staphylococcus_aureus_aureus_MRSA252:100.0):75.0):94.0):55.0,
Staphylococcus_carnosus_TM300:100.0):100.0,Macrococcus_caseolyticus_JCSC5402:100.0):99.0,Enterococcus_faecalis_V583:100.0):18.0,(((((Oceanobacillus_iheyensis:100.0,
(((Bacillus_licheniformis_ATCC_14580:100.0,Bacillus_licheniformis_DSM_13:100.0):100.0,(Bacillus_pumilus_SAFR-032:100.0,(Bacillus_subtilis:100.0,
Bacillus_amyloliquefaciens_FZB42:100.0):67.0):55.0):100.0,Bacillus_halodurans:100.0):29.0):29.0,((((Bacillus_thuringiensis_Al_Hakam:100.0,
((((Bacillus_cereus_AH187:100.0,Bacillus_cereus_G9842:100.0):56.0,(Bacillus_anthracis_CDC_684:100.0,((Bacillus_cereus_03BB102:100.0,
Bacillus_cereus_ZK:100.0):56.0,Bacillus_cereus_ATCC_10987:100.0):37.0):25.0):13.0,Bacillus_cereus_AH820:100.0):96.0,
Bacillus_cereus_ATCC14579:100.0):81.0):56.0,(Bacillus_cereus_Q1:100.0,((((Bacillus_anthracis_str_Sterne:100.0,(Bacillus_anthracis_Ames:100.0,
Bacillus_anthracis_Ames_0581:100.0):85.0):42.0,Bacillus_anthracis_A0248:100.0):62.0,Bacillus_thuringiensis_konkukian:100.0):68.0,Bacillus_cereus_B4264:100.0):60.0):100.0):44.0,
Bacillus_weihenstephanensis_KBAB4:100.0):99.0,Bacillus_cereus_cytotoxis_NVH_391-98:100.0):100.0):35.0,((((Listeria_monocytogenes_HCC23:100.0,(Listeria_monocytogenes_4b_F2365:100.0,
Listeria_monocytogenes:100.0):54.0):78.0,Listeria_innocua:100.0):65.0,Listeria_welshimeri_serovar_6b_SLCC5334:100.0):91.0,Listeria_monocytogenes_Clip81459:100.0):100.0):36.0,
Bacillus_clausii_KSM-K16:100.0):33.0,Lysinibacillus_sphaericus_C3_41:100.0):28.0):20.0,((((Geobacillus_kaustophilus_HTA426:100.0,Geobacillus_Y412MC61:100.0):99.0,
Geobacillus_thermodenitrificans_NG80-2:100.0):71.0,Geobacillus_WCH70:100.0):100.0,Anoxybacillus_flavithermus_WK1:100.0):100.0):17.0,(Exiguobacterium_sibiricum_255_15:100.0,
Exiguobacterium_AT1b:100.0):100.0):32.0,((Alicyclobacillus_acidocaldarius_DSM_446:100.0,(Geobacillus_Y412MC10:100.0,Paenibacillus_JDR_2:100.0):99.0):37.0,
Brevibacillus_brevis_NBRC_100599:100.0):33.0):57.0):69.0):37.0,(Leptotrichia_buccalis_DSM_1135:100.0,(Sebaldella_termitidis_ATCC_33386:100.0,Streptobacillus_moniliformis_DSM_12112:100.0):98.0):100.0):8.00,
(((((((((((((Clostridium_botulinum_Ba4_657:100.0,Clostridium_botulinum_B1_Okra:100.0):92.0,Clostridium_botulinum_A2_Kyoto:100.0):97.0,
(Clostridium_botulinum_A:100.0,Clostridium_botulinum_A_ATCC_19397:100.0):97.0):44.0,Clostridium_botulinum_A3_Loch_Maree:100.0):49.0,(Clostridium_botulinum_F_Langeland:100.0,
Clostridium_botulinum_A_Hall:100.0):100.0):100.0,Clostridium_tetani_E88:100.0):82.0,Clostridium_acetobutylicum:100.0):51.0,Clostridium_novyi_NT:100.0):83.0,
(((Clostridium_botulinum_B_Eklund_17B:100.0,Clostridium_botulinum_E3_Alaska_E43:100.0):100.0,Clostridium_beijerinckii_NCIMB_8052:100.0):99.0,(Clostridium_perfringens_ATCC_13124:100.0,
Clostridium_perfringens:100.0):100.0):96.0):86.0,(Clostridium_kluyveri_NBRC_12016:100.0,Clostridium_kluyveri_DSM_555:100.0):100.0):98.0,
(Clostridium_cellulolyticum_H10:100.0,Clostridium_thermocellum_ATCC_27405:100.0):100.0):56.0,((Finegoldia_magna_ATCC_29328:100.0,Anaerococcus_prevotii_DSM_20548:100.0):99.0,
((Clostridium_difficile_630:100.0,(Clostridium_difficile_CD196:100.0,Clostridium_difficile_R20291:100.0):100.0):100.0,(Alkaliphilus_oremlandii_OhILAs:100.0,
Alkaliphilus_metalliredigens_QYMF:100.0):100.0):100.0):53.0):34.0,((Eubacterium_rectale_ATCC_33656:100.0,Eubacterium_eligens_ATCC_27750:100.0):100.0,
Clostridium_phytofermentans_ISDg:100.0):99.0):9.00):1.00,(((((Carboxydothermus_hydrogenoformans_Z-2901:100.0,Pelotomaculum_thermopropionicum_SI:100.0):56.0,
(((Thermoanaerobacter_pseudethanolicus_ATCC_33223:100.0,Thermoanaerobacter_X514:100.0):100.0,Thermoanaerobacter_tengcongensis:100.0):68.0,(Ammonifex_degensii_KC4:100.0,
Candidatus_Desulforudis_audaxviator_MP104C:100.0):40.0):45.0):23.0,Moorella_thermoacetica_ATCC_39073:100.0):38.0,Natranaerobius_thermophilus_JW_NM_WN_LF:100.0):16.0,
(((((Desulfitobacterium_hafniense_Y51:100.0,Desulfitobacterium_hafniense_DCB_2:100.0):100.0,Heliobacterium_modesticaldum_Ice1:100.0):38.0,(Desulfotomaculum_reducens_MI-1:100.0,
Desulfotomaculum_acetoxidans_DSM_771:100.0):76.0):22.0,Veillonella_parvula_DSM_2008:100.0):26.0,Syntrophomonas_wolfei_Goettingen:100.0):7.00):13.0):4.00,
Symbiobacterium_thermophilum_IAM14863:100.0):3.00,((((((((((Thermotoga_RQ2:100.0,Thermotoga_maritima:100.0):88.0,(Thermotoga_petrophila_RKU-1:100.0,
Thermotoga_neapolitana_DSM_4359:100.0):98.0):100.0,Thermotoga_lettingae_TMO:100.0):89.0,(Fervidobacterium_nodosum_Rt17-B1:100.0,(Thermosipho_melanesiensis_BI429:100.0,
Thermosipho_africanus_TCF52B:100.0):100.0):91.0):94.0,Kosmotoga_olearia_TBF_19_5_1:100.0):97.0,Petrotoga_mobilis_SJ95:100.0):100.0,
Coprothermobacter_proteolyticus_DSM_5265:100.0):84.0,(Dictyoglomus_thermophilum_H_6_12:100.0,Dictyoglomus_turgidum_DSM_6724:100.0):100.0):45.0,(Anaerocellum_thermophilum_DSM_6725:100.0,
Caldicellulosiruptor_saccharolyticus_DSM_8903:100.0):100.0):16.0,(Thermanaerovibrio_acidaminovorans_DSM_6589:100.0,Rubrobacter_xylanophilus_DSM_9941:100.0):21.0):10.0):2.00,
((((Dehalococcoides_ethenogenes_195:100.0,(Dehalococcoides_CBDB1:100.0,Dehalococcoides_BAV1:100.0):61.0):100.0,((((Roseiflexus_RS-1:100.0,
Roseiflexus_castenholzii_DSM_13941:100.0):100.0,((Chloroflexus_Y_400_fl:100.0,Chloroflexus_aurantiacus_J_10_fl:100.0):100.0,Chloroflexus_aggregans_DSM_9485:100.0):100.0):100.0,
Herpetosiphon_aurantiacus_ATCC_23779:100.0):100.0,((Sphaerobacter_thermophilus_DSM_20745:100.0,Thermomicrobium_roseum_DSM_5159:100.0):100.0,Thermobaculum_terrenum_ATCC_BAA_798:100.0):99.0):44.0):73.0,
(Sulfurihydrogenibium_YO3AOP1:100.0,(Hydrogenobaculum_Y04AAS1:100.0,Aquifex_aeolicus:100.0):74.0):100.0):17.0,((((Candidatus_Koribacter_versatilis_Ellin345:100.0,
Acidobacterium_capsulatum_ATCC_51196:100.0):100.0,Solibacter_usitatus_Ellin6076:100.0):100.0,(uncultured_Termite_group_1_bacterium_phylotype_Rs_D17:100.0,Elusimicrobium_minutum_Pei191:100.0):100.0):80.0,
Thermodesulfovibrio_yellowstonii_DSM_11347:100.0):15.0):1.00,((((((Streptomyces_griseus_NBRC_13350:100.0,Streptomyces_avermitilis:100.0):59.0,Streptomyces_coelicolor:100.0):100.0,
((((((((Mycobacterium_smegmatis_MC2_155:100.0,(((Mycobacterium_KMS:100.0,Mycobacterium_MCS:100.0):100.0,Mycobacterium_JLS:100.0):93.0,
(Mycobacterium_vanbaalenii_PYR-1:100.0,Mycobacterium_gilvum_PYR-GCK:100.0):74.0):56.0):81.0,((((((Mycobacterium_tuberculosis_CDC1551:100.0,
((Mycobacterium_bovis_BCG_Pasteur_1173P2:100.0,(Mycobacterium_tuberculosis_H37Rv:100.0,Mycobacterium_tuberculosis_H37Ra:100.0):30.0):27.0,Mycobacterium_bovis_BCG_Tokyo_172:100.0):57.0):86.0,
Mycobacterium_tuberculosis_KZN_1435:100.0):100.0,(Mycobacterium_ulcerans_Agy99:100.0,Mycobacterium_avium_paratuberculosis:100.0):82.0):74.0,(Mycobacterium_marinum_M:100.0,
(Mycobacterium_tuberculosis_F11:100.0,Mycobacterium_bovis:100.0):97.0):62.0):23.0,Mycobacterium_avium_104:100.0):33.0,Mycobacterium_leprae:100.0):96.0):100.0,
Gordonia_bronchialis_DSM_43247:100.0):91.0,((Rhodococcus_erythropolis_PR4:100.0,Rhodococcus_jostii_RHA1:100.0):97.0,Nocardia_farcinica_IFM10152:100.0):78.0):70.0,
(Actinosynnema_mirum_DSM_43827:100.0,(Saccharomonospora_viridis_DSM_43017:100.0,Saccharopolyspora_erythraea_NRRL_2338:100.0):98.0):50.0):72.0,(((((Corynebacterium_glutamicum_ATCC_13032_Bielefeld:100.0,
Corynebacterium_glutamicum_R:100.0):93.0,Corynebacterium_glutamicum_ATCC_13032_Kitasato:100.0):100.0,((Corynebacterium_urealyticum_DSM_7109:100.0,Corynebacterium_jeikeium_K411:100.0):86.0,
(Corynebacterium_aurimucosum_ATCC_700975:100.0,Corynebacterium_diphtheriae:100.0):64.0):37.0):30.0,Corynebacterium_efficiens_YS-314:100.0):94.0,Corynebacterium_kroppenstedtii_DSM_44385:100.0):97.0):63.0,
((Nocardioides_JS614:100.0,Propionibacterium_acnes_KPA171202:100.0):80.0,(Thermomonospora_curvata_DSM_43183:100.0,Thermobifida_fusca_YX:100.0):98.0):18.0):9.00,
((((Acidothermus_cellulolyticus_11B:100.0,(Frankia_EAN1pec:100.0,(Frankia_alni_ACN14a:100.0,Frankia_CcI3:100.0):94.0):100.0):48.0,
(Nakamurella_multipartita_DSM_44233:100.0,(Salinispora_tropica_CNB-440:100.0,Salinispora_arenicola_CNS-205:100.0):100.0):28.0):18.0,Catenulispora_acidiphila_DSM_44928:100.0):15.0,
((((((Clavibacter_michiganensis_sepedonicus:100.0,Clavibacter_michiganensis_NCPPB_382:100.0):100.0,Leifsonia_xyli_xyli_CTCB0:100.0):100.0,(((Jonesia_denitrificans_DSM_20603:100.0,
Brachybacterium_faecium_DSM_4810:100.0):60.0,(((Kocuria_rhizophila_DC2201:100.0,((Arthrobacter_chlorophenolicus_A6:100.0,Arthrobacter_aurescens_TC1:100.0):58.0,
Arthrobacter_FB24:100.0):50.0):39.0,Micrococcus_luteus_NCTC_2665:100.0):86.0,Kytococcus_sedentarius_DSM_20547:100.0):17.0):29.0,
Xylanimonas_cellulosilytica_DSM_15894:100.0):26.0):20.0,Beutenbergia_cavernae_DSM_12333:100.0):44.0,Kineococcus_radiotolerans_SRS30216:100.0):47.0,(Tropheryma_whipplei_TW08_27:100.0,
Tropheryma_whipplei_Twist:100.0):100.0):26.0):5.00):47.0):80.0,((((Bifidobacterium_animalis_lactis_Bl_04:100.0,Bifidobacterium_animalis_lactis_DSM_10140:100.0):100.0,
Bifidobacterium_animalis_lactis_AD011:100.0):100.0,Bifidobacterium_adolescentis_ATCC_15703:100.0):54.0,((Bifidobacterium_longum:100.0,Bifidobacterium_longum_DJO10A:100.0):97.0,
Bifidobacterium_longum_infantis_ATCC_15697:100.0):100.0):100.0):81.0,Acidimicrobium_ferrooxidans_DSM_10331:100.0):82.0,((Eggerthella_lenta_DSM_2243:100.0,
(Slackia_heliotrinireducens_DSM_20476:100.0,Cryptobacterium_curtum_DSM_15641:100.0):47.0):100.0,Atopobium_parvulum_DSM_20469:100.0):98.0):43.0,(((((((Chlamydophila_caviae:100.0,
Chlamydophila_abortus_S26_3:100.0):100.0,Chlamydophila_felis_Fe_C-56:100.0):100.0,(Chlamydophila_pneumoniae_TW_183:100.0,((Chlamydophila_pneumoniae_AR39:100.0,
Chlamydophila_pneumoniae_J138:100.0):54.0,Chlamydophila_pneumoniae_CWL029:100.0):100.0):100.0):75.0,((Chlamydia_trachomatis_A_HAR-13:100.0,
(Chlamydia_trachomatis_434_Bu:100.0,(Chlamydia_trachomatis_D_UW_3_CX:100.0,Chlamydia_trachomatis_L2b_UCH_1_proctitis:100.0):92.0):80.0):100.0,Chlamydia_muridarum:100.0):100.0):100.0,
Parachlamydia_sp_UWE25:100.0):100.0,((Opitutus_terrae_PB90_1:100.0,(Methylacidiphilum_infernorum_V4:100.0,Akkermansia_muciniphila_ATCC_BAA_835:100.0):52.0):99.0,
Pirellula_sp:100.0):35.0):15.0,((((((((Acaryochloris_marina_MBIC11017:100.0,Cyanothece_PCC_7425:100.0):100.0,
(Trichodesmium_erythraeum_IMS101:100.0,(Nostoc_punctiforme_PCC_73102:100.0,(Anabaena_variabilis_ATCC_29413:100.0,Nostoc_sp:100.0):100.0):100.0):80.0):53.0,
(((Cyanothece_PCC_8802:100.0,Cyanothece_PCC_8801:100.0):100.0,(Cyanothece_PCC_7424:100.0,Cyanothece_ATCC_51142:100.0):48.0):60.0,
((Synechocystis_PCC6803:100.0,Microcystis_aeruginosa_NIES_843:100.0):60.0,Synechococcus_PCC_7002:100.0):85.0):87.0):44.0,((((((Synechococcus_sp_WH8102:100.0,
Synechococcus_CC9605:100.0):45.0,Synechococcus_CC9311:100.0):31.0,(Synechococcus_CC9902:100.0,(Prochlorococcus_marinus_MIT_9303:100.0,
Synechococcus_WH_7803:100.0):50.0):57.0):53.0,((((((((Prochlorococcus_marinus_AS9601:100.0,Prochlorococcus_marinus_MIT_9215:100.0):50.0,
Prochlorococcus_marinus_MIT_9312:100.0):38.0,Prochlorococcus_marinus_MIT_9301:100.0):89.0,Prochlorococcus_marinus_MIT_9515:100.0):52.0,Prochlorococcus_marinus_MED4:100.0):95.0,
((Prochlorococcus_marinus_NATL2A:100.0,Prochlorococcus_marinus_NATL1A:100.0):100.0,Prochlorococcus_marinus_CCMP1375:100.0):57.0):73.0,Prochlorococcus_marinus_MIT_9211:100.0):42.0,
Prochlorococcus_marinus_MIT9313:100.0):33.0):58.0,Synechococcus_RCC307:100.0):100.0,(Synechococcus_elongatus_PCC_7942:100.0,Synechococcus_elongatus_PCC_6301:100.0):100.0):97.0):45.0,
Thermosynechococcus_elongatus:100.0):77.0,Gloeobacter_violaceus:100.0):65.0,(Cyanobacteria_bacterium_Yellowstone_A-Prime:100.0,Cyanobacteria_bacterium_Yellowstone_B-Prime:100.0):100.0):100.0,
Halothermothrix_orenii_H_168:100.0):32.0):3.00):6.00,(((Deinococcus_deserti_VCD115:100.0,Deinococcus_radiodurans:100.0):80.0,
Deinococcus_geothermalis_DSM_11300:100.0):100.0,(Thermus_thermophilus_HB8:100.0,Thermus_thermophilus_HB27:100.0):100.0):83.0):7.00,
Gemmatimonas_aurantiaca_T_27:100.0):33.0,Fibrobacter_succinogenes_S85:100.0):50.0,Phenylobacterium_zucineum_HLK1:100.0):100.0,Campylobacter_curvus_525_92:100.0);
