# Supplementary material for: A Markovian analysis of bacterial genome sequence constraints
Source: PeerJ. 2013 Aug 29;1:e127. doi: 10.7717/peerj.127 (PMC3757466; doi:10.7717/peerj.127)
Supplement: Text S3 [file peerj-01-127-s003.txt]

(((Herpetosiphon_aurantiacus_ATCC_23779:0.61182,(Prochlorococcus_marinus_MIT9313:0.13235,Prochlorococcus_marinus_MIT_9303:0.06827):0.23313):0.11573,
Wolinella_succinogenes:0.75225):0.04829,(((Desulfotalea_psychrophila_LSv54:0.35565,Thermobaculum_terrenum_ATCC_BAA_798:0.48983):0.03133,
(Tropheryma_whipplei_TW08_27:0.05066,Tropheryma_whipplei_Twist:0.05395):0.29452):0.03612,((Shewanella_sediminis_HAW-EB3:0.26184,
Shewanella_woodyi_ATCC_51908:0.17118):0.10580,(((((((Alteromonas_macleodii__Deep_ecotype_:0.16565,Saccharophagus_degradans_2-40:0.34088):0.05065,
Pseudoalteromonas_haloplanktis_TAC125:0.31124):0.05516,(((Methylotenera_mobilis_JLW8:0.30949,((Psychrobacter_arcticum_273-4:0.05891,
Psychrobacter_cryohalolentis_K5:0.04592):0.14704,Psychrobacter_PRwf-1:0.29716):0.05414):0.05194,
((Pseudoalteromonas_atlantica_T6c:0.15979,((((((Shewanella_ANA-3:0.01860,Shewanella_MR-4:0.01551):0.00409,
Shewanella_MR-7:0.01446):0.11444,(Shewanella_baltica_OS155:0.01856,((Shewanella_baltica_OS185:0.01180,
Shewanella_baltica_OS195:0.00856):0.00499,Shewanella_baltica_OS223:0.01765):0.00546):0.05644):0.02630,
Shewanella_oneidensis:0.05752):0.07015,(Shewanella_putrefaciens_CN-32:0.02225,Shewanella_W3-18-1:0.02713):0.02947):0.04911,
Shewanella_denitrificans_OS217:0.18669):0.05928):0.02908,((Shewanella_halifaxensis_HAW_EB4:0.03402,
Shewanella_pealeana_ATCC_700345:0.04033):0.10608,Shewanella_piezotolerans_WP3:0.08128):0.05622):0.02403):0.01364,
Shewanella_frigidimarina_NCIMB_400:0.21430):0.01062):0.05267,(Photobacterium_profundum_SS9:0.16449,((((((Vibrio_cholerae:0.00378,
Vibrio_cholerae_M66_2:0.01419):0.00443,Vibrio_cholerae_O395:0.01264):0.03017,Vibrio_cholerae_MJ_1236:0.02380):0.13031,
(Vibrio_vulnificus_CMCP6:0.03642,Vibrio_vulnificus_YJ016:0.03439):0.05452):0.08962,(Vibrio_Ex25:0.04268,
(Vibrio_harveyi_ATCC_BAA-1116:0.06733,Vibrio_parahaemolyticus:0.07684):0.01523):0.06006):0.03873,
Vibrio_splendidus_LGP32:0.13612):0.10526):0.01667):0.01571,Marinomonas_MWYL1:0.16270):0.02627,
((Hirschia_baltica_ATCC_49814:0.31103,(Polynucleobacter_necessarius_asymbioticus_QLW_P1DMWA_1:0.05484,Polynucleobacter_necessarius_STIR1:0.09446):0.20136):0.03819,
((((Idiomarina_loihiensis_L2TR:0.27475,(Yersinia_enterocolitica_8081:0.11251,(((Yersinia_pestis_Angola:0.01681,
Yersinia_pestis_Nepal516:0.01899):0.00819,(((Yersinia_pestis_Antiqua:0.01882,(Yersinia_pestis_biovar_Microtus_91001:0.01748,
Yersinia_pestis_CO92:0.01620):0.00167):0.00765,(Yersinia_pseudotuberculosis_IP32953:0.00801,Yersinia_pseudotuberculosis_PB1_:0.00461):0.02002):0.00216,
(Yersinia_pseudotuberculosis_IP_31758:0.01361,Yersinia_pseudotuberculosis_YPIII:0.01336):0.01101):0.00241):0.01179,
Yersinia_pestis_Pestoides_F:0.04174):0.07244):0.16828):0.08156,((Lactobacillus_brevis_ATCC_367:0.15421,
(Lactobacillus_plantarum:0.00888,Lactobacillus_plantarum_JDM1:0.01979):0.13866):0.07640,(Lactobacillus_casei_ATCC_334:0.09872,
(Lactobacillus_rhamnosus_GG:0.01342,Lactobacillus_rhamnosus_Lc_705:0.02090):0.10523):0.15477):0.08024):0.06951,
Kangiella_koreensis_DSM_16069:0.18581):0.02790,Thiomicrospira_crunogena_XCL-2:0.26595):0.01494):0.01618):0.03222,
(Chlorobium_chlorochromatii_CaD3:0.54916,((Atopobium_parvulum_DSM_20469:0.37205,Coprothermobacter_proteolyticus_DSM_5265:0.27860):0.07398,
(((((((Acinetobacter_baumannii_AB0057:0.01832,(Acinetobacter_baumannii_ACICU:0.02081,Acinetobacter_baumannii_ATCC_17978:0.01436):0.00281):0.00765,
(Acinetobacter_baumannii_AB307_0294:0.02248,Acinetobacter_baumannii_AYE:0.01896):0.01386):0.03735,Acinetobacter_baumannii_SDF:0.07331):0.08617,
Acinetobacter_sp_ADP1:0.25097):0.10467,(((Aliivibrio_salmonicida_LFI1238:0.10421,Vibrio_fischeri_ES114:0.12908):0.08065,
(Colwellia_psychrerythraea_34H:0.21478,Proteus_mirabilis:0.17476):0.02828):0.03031,(Lactobacillus_sakei_23K:0.35077,
(Leuconostoc_citreum_KM20:0.19696,Leuconostoc_mesenteroides_ATCC_8293:0.10348):0.08411):0.04675):0.01230):0.03224,
(Candidatus_Hamiltonella_defensa_5AT__Acyrthosiphon_pisum_:0.25928,((Photorhabdus_asymbiotica:0.04831,Photorhabdus_luminescens:0.07624):0.16818,
Psychromonas_ingrahamii_37:0.18462):0.05521):0.07936):0.01374,(((((Haemophilus_ducreyi_35000HP:0.23855,
(((Haemophilus_influenzae:0.02834,Haemophilus_influenzae_PittGG:0.02201):0.00622,Haemophilus_influenzae_86_028NP:0.02191):0.00606,
Haemophilus_influenzae_PittEE:0.03250):0.18360):0.01277,Pasteurella_multocida:0.18620):0.03333,
Haemophilus_parasuis_SH0165:0.23988):0.05155,(Haemophilus_somnus_129PT:0.04611,Haemophilus_somnus_2336:0.05382):0.17490):0.10017,
(((((Anabaena_variabilis_ATCC_29413:0.02392,Nostoc_sp:0.02162):0.10727,Nostoc_punctiforme_PCC_73102:0.09744):0.16164,
((Cyanothece_ATCC_51142:0.16692,(Cyanothece_PCC_7424:0.19050,(Cyanothece_PCC_8801:0.01515,
Cyanothece_PCC_8802:0.01668):0.16327):0.03446):0.04267,Microcystis_aeruginosa_NIES_843:0.31871):0.12864):0.07590,
(((Lactobacillus_reuteri_DSM_20016:0.00421,Lactobacillus_reuteri_F275_Kitasato:0.00357):0.18985,Pediococcus_pentosaceus_ATCC_25745:0.18882):0.05140,
Mycoplasma_pneumoniae:0.48570):0.06655):0.01612,((Legionella_pneumophila_Corby:0.04499,
(Legionella_pneumophila_Lens:0.02440,(Legionella_pneumophila_Paris:0.01822,Legionella_pneumophila_Philadelphia_1:0.01800):0.00204):0.02247):0.23310,
(((Streptococcus_equi_4047:0.02742,(Streptococcus_equi_zooepidemicus:0.02918,Streptococcus_equi_zooepidemicus_MGCS10565:0.05776):0.02451):0.35596,
((Streptococcus_gordonii_Challis_substr_CH1:0.10599,Streptococcus_sanguinis_SK36:0.24189):0.07162,(((((Streptococcus_pneumoniae_70585:0.01636,
Streptococcus_pneumoniae_JJA:0.01616):0.00273,(((Streptococcus_pneumoniae_D39:0.00184,Streptococcus_pneumoniae_R6:0.00203):0.01287,
Streptococcus_pneumoniae_P1031:0.01702):0.00096,Streptococcus_pneumoniae_G54:0.01383):0.00534):0.00271,
Streptococcus_pneumoniae_Taiwan19F_14:0.02356):0.01250,(Streptococcus_pneumoniae_ATCC_700669:0.02152,(Streptococcus_pneumoniae_CGSP14:0.01839,
(Streptococcus_pneumoniae_Hungary19A_6:0.01643,Streptococcus_pneumoniae_TIGR4:0.01904):0.00362):0.00594):0.00424):0.11153,
(((Streptococcus_suis_05ZYH33:0.00429,(Streptococcus_suis_98HAH33:0.00330,Streptococcus_suis_SC84:0.00431):0.00169):0.00485,
Streptococcus_suis_P1_7:0.01754):0.02949,Streptococcus_suis_BM407:0.03753):0.09360):0.03094):0.05126):0.10698,
((Bacillus_pumilus_SAFR-032:0.34320,(Bartonella_bacilliformis_KC583:0.13650,((Bartonella_grahamii_as4aup:0.06104,
Bartonella_tribocorum_CIP_105476:0.11400):0.04605,(Bartonella_henselae_Houston-1:0.06686,Bartonella_quintana_Toulouse:0.05428):0.01700):0.05946):0.12192):0.02625,
(((((((((((((((((((((Acetobacter_pasteurianus_IFO_3283_01:0.45670,((((Alcanivorax_borkumensis_SK2:0.25129,
(((Chloroflexus_aggregans_DSM_9485:0.25024,(Chloroflexus_aurantiacus_J_10_fl:0.00784,Chloroflexus_Y_400_fl:0.00655):0.23451):0.13167,
((((((Corynebacterium_aurimucosum_ATCC_700975:0.18370,Corynebacterium_jeikeium_K411:0.22559):0.06118,Propionibacterium_acnes_KPA171202:0.32820):0.08826,
Jonesia_denitrificans_DSM_20603:0.35090):0.06361,Mycobacterium_leprae:0.27877):0.02748,Corynebacterium_kroppenstedtii_DSM_44385:0.24129):0.09340,
Pirellula_sp:0.46587):0.03138):0.09627,(Halothiobacillus_neapolitanus_c2:0.27466,((Herminiimonas_arsenicoxydans:0.17143,
Janthinobacterium_Marseille:0.12558):0.14944,(Methylobacillus_flagellatus_KT:0.22747,Methylovorus_SIP3_4:0.18160):0.06379):0.02604):0.04001):0.05588):0.02990,
Shewanella_amazonensis_SB2B:0.28496):0.02964,Cellvibrio_japonicus_Ueda107:0.26603):0.03874,Magnetococcus_MC-1:0.41693):0.03242):0.03459,
((((((((((((((((((((((((((((((((((((Acidimicrobium_ferrooxidans_DSM_10331:0.50555,Sorangium_cellulosum__So_ce_56_:0.33438):0.11767,
(((((((Actinosynnema_mirum_DSM_43827:0.28751,Saccharopolyspora_erythraea_NRRL_2338:0.16807):0.07974,(((((Anaeromyxobacter_dehalogenans_2CP-C:0.04683,
(Anaeromyxobacter_dehalogenans_2CP_1:0.02832,Anaeromyxobacter_K:0.03775):0.01720):0.14228,Anaeromyxobacter_Fw109-5:0.22145):0.16201,
(Clavibacter_michiganensis_NCPPB_382:0.07154,Clavibacter_michiganensis_sepedonicus:0.08798):0.18340):0.05130,(((((Beutenbergia_cavernae_DSM_12333:0.33281,
Xylanimonas_cellulosilytica_DSM_15894:0.14705):0.12829,Kineococcus_radiotolerans_SRS30216:0.34060):0.02269,Nocardioides_JS614:0.20514):0.06760,
Micrococcus_luteus_NCTC_2665:0.26095):0.02117,Brachybacterium_faecium_DSM_4810:0.28200):0.01718):0.08427,
(Kytococcus_sedentarius_DSM_20547:0.33032,(Streptomyces_avermitilis:0.06474,(Streptomyces_coelicolor:0.09863,
Streptomyces_griseus_NBRC_13350:0.10480):0.07709):0.13077):0.01581):0.00320):0.04314,
((Frankia_alni_ACN14a:0.21274,Frankia_EAN1pec:0.04553):0.07758,Frankia_CcI3:0.05530):0.08892):0.03027,
Nakamurella_multipartita_DSM_44233:0.28259):0.00636,(Salinispora_arenicola_CNS-205:0.09288,Salinispora_tropica_CNB-440:0.06853):0.13902):0.06937,
Catenulispora_acidiphila_DSM_44928:0.22164):0.05428,(((Gordonia_bronchialis_DSM_43247:0.16496,((Mycobacterium_gilvum_PYR-GCK:0.08654,
Mycobacterium_vanbaalenii_PYR-1:0.05014):0.01507,((Mycobacterium_JLS:0.01066,(Mycobacterium_KMS:0.00252,
Mycobacterium_MCS:0.00488):0.02989):0.10352,Nocardia_farcinica_IFM10152:0.26801):0.04476):0.03145):0.01651,
Mycobacterium_smegmatis_MC2_155:0.14776):0.02761,(Rhodococcus_jostii_RHA1:0.22148,Saccharomonospora_viridis_DSM_43017:0.20639):0.04794):0.06432):0.05813):0.01311,
Sphaerobacter_thermophilus_DSM_20745:0.23437):0.02544,Leifsonia_xyli_xyli_CTCB0:0.23289):0.08888,((Kocuria_rhizophila_DC2201:0.49266,
Thermomonospora_curvata_DSM_43183:0.32445):0.06981,Symbiobacterium_thermophilum_IAM14863:0.22220):0.05853):0.00863,
Thermobifida_fusca_YX:0.24184):0.06155,Myxococcus_xanthus_DK_1622:0.54503):0.04056,((Haliangium_ochraceum_DSM_14365:0.39054,
(Mycobacterium_avium_104:0.02997,Mycobacterium_avium_paratuberculosis:0.04944):0.34121):0.06398,Halorhodospira_halophila_SL1:0.31512):0.02345):0.08138,
Salinibacter_ruber_DSM_13855:0.34419):0.08908,((((Acidothermus_cellulolyticus_11B:0.35457,Rhodococcus_erythropolis_PR4:0.27596):0.04428,
Thermomicrobium_roseum_DSM_5159:0.31919):0.04594,Gemmatimonas_aurantiaca_T_27:0.36879):0.04120,(((((Mycobacterium_bovis:0.00306,
(Mycobacterium_bovis_BCG_Pasteur_1173P2:0.00399,Mycobacterium_bovis_BCG_Tokyo_172:0.00377):0.00021):0.00169,Mycobacterium_tuberculosis_CDC1551:0.00328):0.00145,
(Mycobacterium_tuberculosis_F11:0.00265,(Mycobacterium_tuberculosis_H37Ra:0.00116,Mycobacterium_tuberculosis_H37Rv:0.00124):0.00142):0.00164):0.01813,
Mycobacterium_tuberculosis_KZN_1435:0.02414):0.05988,(Mycobacterium_marinum_M:0.05384,Mycobacterium_ulcerans_Agy99:0.05014):0.04333):0.23747):0.03050):0.05959,
(Deinococcus_geothermalis_DSM_11300:0.29058,Deinococcus_radiodurans:0.30183):0.09998):0.02811,(Arthrobacter_aurescens_TC1:0.09257,
(Arthrobacter_chlorophenolicus_A6:0.15402,Arthrobacter_FB24:0.06390):0.19003):0.11369):0.01268,
(((Alkalilimnicola_ehrlichei_MLHE-1:0.29542,Thioalkalivibrio_HL_EbGR7:0.18798):0.11609,Corynebacterium_efficiens_YS-314:0.30952):0.04907,
Corynebacterium_urealyticum_DSM_7109:0.27692):0.00459):0.04388,((Desulfovibrio_vulgaris_DP4:0.02711,
Desulfovibrio_vulgaris_Hildenborough:0.03553):0.29144,Desulfovibrio_vulgaris__Miyazaki_F_:0.43222):0.11938):0.03107,
(((((((((((Acidiphilium_cryptum_JF-5:0.23191,Sphingomonas_wittichii_RW1:0.41711):0.06012,
(((((Methylobacterium_4_46:0.11130,Methylobacterium_radiotolerans_JCM_2831:0.18478):0.12594,Phenylobacterium_zucineum_HLK1:0.35477):0.09328,
((((Methylobacterium_chloromethanicum_CM4:0.01872,Methylobacterium_extorquens_PA1:0.01750):0.00396,Methylobacterium_extorquens_DM4:0.01581):0.00470,
(Methylobacterium_extorquens_AM1:0.03365,Methylobacterium_populi_BJ001:0.08452):0.04036):0.07642,Methylobacterium_nodulans_ORS_2060:0.10492):0.03285):0.07405,
((Rhodobacter_sphaeroides_2_4_1:0.01665,(Rhodobacter_sphaeroides_ATCC_17029:0.01635,Rhodobacter_sphaeroides_KD131:0.02157):0.02349):0.15043,
Rhodobacter_sphaeroides_ATCC_17025:0.12011):0.17615):0.04495,Rhodospirillum_centenum_SW:0.41824):0.08518):0.05102,
Azorhizobium_caulinodans_ORS_571:0.29418):0.05029,((Caulobacter_crescentus:0.00758,Caulobacter_crescentus_NA1000:0.00231):0.11578,
Caulobacter_K31:0.11070):0.27871):0.01334,Novosphingobium_aromaticivorans_DSM_12444:0.27997):0.02163,
(((Bradyrhizobium_BTAi1:0.05257,Bradyrhizobium_ORS278:0.09954):0.10304,Bradyrhizobium_japonicum:0.06421):0.05194,
((Rhodopseudomonas_palustris_BisA53:0.05039,Rhodopseudomonas_palustris_BisB18:0.09299):0.02620,((Rhodopseudomonas_palustris_BisB5:0.04101,
Rhodopseudomonas_palustris_HaA2:0.14648):0.05032,(Rhodopseudomonas_palustris_CGA009:0.02679,Rhodopseudomonas_palustris_TIE_1:0.01012):0.07418):0.06804):0.06770):0.09094):0.03826,
(((Aromatoleum_aromaticum_EbN1:0.15833,(((((Burkholderia_383:0.03820,((Burkholderia_ambifaria_MC40_6:0.04052,
(Burkholderia_cenocepacia_AU_1054:0.03844,(Burkholderia_cenocepacia_HI2424:0.02033,Burkholderia_cenocepacia_MC0_3:0.01517):0.01000):0.00390):0.01715,
Burkholderia_cenocepacia_J2315:0.02751):0.02898):0.05725,((((((Burkholderia_mallei_ATCC_23344:0.02583,
Burkholderia_mallei_SAVP1:0.02409):0.02866,(Burkholderia_mallei_NCTC_10229:0.03328,Burkholderia_mallei_NCTC_10247:0.03131):0.02569):0.00496,
(Burkholderia_pseudomallei_1106a:0.01096,Burkholderia_pseudomallei_668:0.02028):0.02295):0.02280,((Burkholderia_pseudomallei_1710b:0.01063,
Burkholderia_pseudomallei_MSHR346:0.01824):0.00496,Burkholderia_pseudomallei_K96243:0.02641):0.00146):0.03543,
Burkholderia_thailandensis_E264:0.06283):0.06879,(Burkholderia_multivorans_ATCC_17616_JGI:0.03910,Burkholderia_multivorans_ATCC_17616_Tohoku:0.03431):0.10224):0.05690):0.03969,
Burkholderia_vietnamiensis_G4:0.07493):0.13020,Burkholderia_glumae_BGR1:0.20520):0.11209,Thiobacillus_denitrificans_ATCC_25259:0.17736):0.02583):0.11654,
Opitutus_terrae_PB90_1:0.26520):0.07721,Candidatus_Accumulibacter_phosphatis_clade_IIA_UW_1:0.26283):0.02397):0.04847,
Chromohalobacter_salexigens_DSM_3043:0.26437):0.05117,(Burkholderia_phymatum_STM815:0.22940,(Burkholderia_phytofirmans_PsJN:0.06361,
Burkholderia_xenovorans_LB400:0.04865):0.04461):0.20644):0.04359,(Alicyclobacillus_acidocaldarius_DSM_446:0.22100,
Eggerthella_lenta_DSM_2243:0.39805):0.06600):0.03772,(Methylococcus_capsulatus_Bath:0.28950,Rhodothermus_marinus_DSM_4252:0.43099):0.04513):0.01886):0.05721,
Deinococcus_deserti_VCD115:0.38989):0.01841,(((((((((((Acidovorax_avenae_citrulli_AAC00-1:0.23148,
((Azoarcus_BH72:0.15604,((Leptothrix_cholodnii_SP_6:0.21632,Methylibium_petroleiphilum_PM1:0.22237):0.12069,
Thauera_MZ1T:0.17997):0.04728):0.05647,Variovorax_paradoxus_S110:0.26507):0.04843):0.05809,
(((Bordetella_bronchiseptica:0.01646,Bordetella_parapertussis:0.02465):0.05791,Bordetella_pertussis:0.06261):0.16910,
((Cupriavidus_taiwanensis:0.12474,Ralstonia_eutropha_H16:0.04474):0.06110,Ralstonia_solanacearum:0.16730):0.02677):0.04013):0.01155,
Stenotrophomonas_maltophilia_R551_3:0.36130):0.03704,((Pseudomonas_aeruginosa:0.05619,(Pseudomonas_aeruginosa_LESB58:0.01894,
Pseudomonas_aeruginosa_UCBPP-PA14:0.01512):0.00764):0.02231,Pseudomonas_aeruginosa_PA7:0.03845):0.22399):0.03233,
(Pseudomonas_mendocina_ymp:0.12720,Pseudomonas_stutzeri_A1501:0.07943):0.05243):0.03238,Pseudomonas_entomophila_L48:0.17787):0.07038,
Pseudomonas_fluorescens_Pf-5:0.13859):0.06764,(((Acidovorax_JS42:0.14174,Delftia_acidovorans_SPH-1:0.20110):0.13367,
(Bordetella_petrii:0.21182,Verminephrobacter_eiseniae_EF01-2:0.25768):0.02161):0.03549,((Ralstonia_eutropha_JMP134:0.21221,
(Ralstonia_pickettii_12D:0.03043,Ralstonia_pickettii_12J:0.02742):0.09207):0.05768,((((Xanthomonas_campestris_8004:0.01436,
Xanthomonas_campestris_B100:0.01819):0.00229,Xanthomonas_campestris_ATCC_33913:0.02656):0.04949,(Xanthomonas_campestris_vesicatoria_85-10:0.02166,
Xanthomonas_citri:0.02413):0.05237):0.05295,((Xanthomonas_oryzae_KACC10331:0.00866,
Xanthomonas_oryzae_MAFF_311018:0.00842):0.02212,Xanthomonas_oryzae_PXO99A:0.02750):0.01956):0.15597):0.03526):0.06643):0.03783,
(((Pseudomonas_putida_F1:0.03786,Pseudomonas_putida_GB_1:0.04761):0.02410,Pseudomonas_putida_KT2440:0.02401):0.02405,
Pseudomonas_putida_W619:0.04367):0.10800):0.07048,Chromobacterium_violaceum:0.35990):0.01771,
(Laribacter_hongkongensis_HLHK9:0.30066,(Polaromonas_JS666:0.13460,Polaromonas_naphthalenivorans_CJ2:0.20066):0.07903):0.00130):0.05858):0.06919,
(((Pseudomonas_fluorescens_Pf0_1:0.20349,Pseudomonas_syringae_pv_B728a:0.11051):0.03939,(Pseudomonas_syringae_phaseolicola_1448A:0.04648,
Pseudomonas_syringae_tomato_DC3000:0.05756):0.01930):0.04797,Pseudomonas_fluorescens_SBW25:0.20340):0.02594):0.01706,
Bordetella_avium_197N:0.28889):0.01059,Dechloromonas_aromatica_RCB:0.23222):0.04588,Rhodoferax_ferrireducens_T118:0.27113):0.04223,
Gloeobacter_violaceus:0.44253):0.01897,((Acidobacterium_capsulatum_ATCC_51196:0.28181,((((Bifidobacterium_adolescentis_ATCC_15703:0.16096,
((Bifidobacterium_longum:0.01656,Bifidobacterium_longum_DJO10A:0.01867):0.08578,Bifidobacterium_longum_infantis_ATCC_15697:0.06408):0.06839):0.03223,
(Bifidobacterium_animalis_lactis_AD011:0.02742,(Bifidobacterium_animalis_lactis_Bl_04:0.00063,Bifidobacterium_animalis_lactis_DSM_10140:0.00057):0.02077):0.33965):0.05922,
Slackia_heliotrinireducens_DSM_20476:0.26003):0.08844,(Candidatus_Koribacter_versatilis_Ellin345:0.12868,Solibacter_usitatus_Ellin6076:0.27508):0.07989):0.02101):0.03725,
(Roseiflexus_castenholzii_DSM_13941:0.11087,Roseiflexus_RS-1:0.12596):0.35529):0.04719):0.06455,
(Acidithiobacillus_ferrooxidans_ATCC_23270:0.01844,Acidithiobacillus_ferrooxidans_ATCC_53993:0.01925):0.25095):0.03318,(Desulfohalobium_retbaense_DSM_5692:0.21734,
(Desulfomicrobium_baculatum_DSM_4028:0.18840,Desulfovibrio_magneticus_RS_1:0.38141):0.12767):0.06298):0.03590,
((((Aeromonas_hydrophila_ATCC_7966:0.26642,Aeromonas_salmonicida_A449:0.08719):0.13941,(((Synechococcus_CC9605:0.07485,
Synechococcus_sp_WH8102:0.09597):0.01691,Synechococcus_WH_7803:0.21688):0.05738,Synechococcus_RCC307:0.32925):0.13867):0.05237,
(Cyanobacteria_bacterium_Yellowstone_A-Prime:0.15639,Cyanobacteria_bacterium_Yellowstone_B-Prime:0.06997):0.29578):0.06759,((Ammonifex_degensii_KC4:0.26490,
((Rubrobacter_xylanophilus_DSM_9941:0.52680,(Thermus_thermophilus_HB27:0.03717,Thermus_thermophilus_HB8:0.05019):0.86095):0.12699,
Thermanaerovibrio_acidaminovorans_DSM_6589:0.42954):0.32801):0.14879,(Candidatus_Desulforudis_audaxviator_MP104C:0.31770,(((Geobacter_bemidjiensis_Bem:0.03178,
Geobacter_M21:0.04553):0.25693,((Geobacter_metallireducens_GS-15:0.09388,Geobacter_sulfurreducens:0.14868):0.12300,
Syntrophobacter_fumaroxidans_MPOB:0.27675):0.05412):0.02479,Pelobacter_propionicus_DSM_2379:0.21888):0.03947):0.02924):0.09523):0.02361):0.02258,
Marinobacter_aquaeolei_VT8:0.32601):0.05418,((((((((((((Agrobacterium_radiobacter_K84:0.05448,
((Rhizobium_etli_CFN_42:0.02437,(Rhizobium_etli_CIAT_652:0.03945,Rhizobium_leguminosarum_bv__trifolii_WSM2304:0.02883):0.01696):0.01408,
(Rhizobium_leguminosarum_bv_viciae_3841:0.01504,Rhizobium_leguminosarum_bv__trifolii_WSM1325:0.01902):0.01509):0.08072):0.05855,
(((Erythrobacter_litoralis_HTCC2594:0.19756,Sphingopyxis_alaskensis_RB2256:0.39728):0.04269,Mesorhizobium_loti:0.19488):0.03565,
(Parvibaculum_lavamentivorans_DS-1:0.16473,((Rhizobium_NGR234:0.09285,Sinorhizobium_meliloti:0.07876):0.06795,
Sinorhizobium_medicae_WSM419:0.05305):0.07888):0.03900):0.00864):0.02583,((Nitrobacter_hamburgensis_X14:0.07698,
Nitrobacter_winogradskyi_Nb-255:0.12311):0.01719,Oligotropha_carboxidovorans_OM5:0.18335):0.06811):0.03917,
Methylocella_silvestris_BL2:0.37305):0.06589,Mesorhizobium_BNC1:0.17876):0.05766,Agrobacterium_tumefaciens_C58_Cereon:0.21324):0.05082,
(((((((Dinoroseobacter_shibae_DFL_12:0.25470,((Gluconacetobacter_diazotrophicus_PAl_5_FAPERJ:0.03636,Gluconacetobacter_diazotrophicus_PAl_5_JGI:0.02729):0.26047,
Paracoccus_denitrificans_PD1222:0.34902):0.07227):0.03643,Ruegeria_pomeroyi_DSS_3:0.24742):0.07526,
(Magnetospirillum_magneticum_AMB-1:0.28953,Rhodospirillum_rubrum_ATCC_11170:0.33541):0.02050):0.04395,Maricaulis_maris_MCS10:0.27900):0.08267,
Hyphomonas_neptunium_ATCC_15444:0.19036):0.02916,Jannaschia_CCS1:0.26956):0.03876,Gluconobacter_oxydans_621H:0.33564):0.04492):0.07511,
(Roseobacter_denitrificans_OCh_114:0.19453,Silicibacter_TM1040:0.24203):0.06192):0.02892,Agrobacterium_vitis_S4:0.22224):0.02395,
((((((Brucella_abortus_bv__1_9_941:0.00145,Brucella_melitensis_biovar_Abortus:0.00191):0.00031,Brucella_abortus_S19:0.00237):0.00259,
Brucella_melitensis_ATCC_23457:0.00340):0.00184,(((Brucella_canis_ATCC_23365:0.00222,Brucella_suis_1330:0.00304):0.00137,
Brucella_microti_CCM_4915:0.00534):0.00526,Brucella_ovis:0.00955):0.00246):0.00690,
Brucella_suis_ATCC_23445:0.01418):0.17718,Ochrobactrum_anthropi_ATCC_49188:0.12640):0.06896):0.01755,
Beijerinckia_indica_ATCC_9039:0.27772):0.17090,(((Chlorobaculum_parvum_NCIB_8327:0.04762,Chlorobium_tepidum_TLS:0.09660):0.19290,
Chlorobium_luteolum_DSM_273:0.34303):0.07107,Heliobacterium_modesticaldum_Ice1:0.30067):0.03082):0.02754):0.00959,
Pelobacter_carbinolicus:0.24906):0.01859,(Candidatus_Desulfococcus_oleovorans_Hxd3:0.37493,(Desulfovibrio_desulfuricans_ATCC_27774:0.23152,
Desulfovibrio_desulfuricans_G20:0.25427):0.20720):0.04626):0.03651,Geobacter_lovleyi_SZ:0.34594):0.01832,
(Geobacter_FRC_32:0.15210,Geobacter_uraniumreducens_Rf4:0.15084):0.08946):0.03320,Nitrosospira_multiformis_ATCC_25196:0.27248):0.02431,
Prosthecochloris_vibrioformis_DSM_265:0.35321):0.06444,(((Akkermansia_muciniphila_ATCC_BAA_835:0.41844,Desulfatibacillum_alkenivorans_AK_01:0.29327):0.03231,
Robiginitalea_biformata_HTCC2501:0.38012):0.04296,(Moorella_thermoacetica_ATCC_39073:0.39562,Pelotomaculum_thermopropionicum_SI:0.18231):0.08885):0.13296):0.04753,
Hahella_chejuensis_KCTC_2396:0.38921):0.03613):0.02899,((Candidatus_Hodgkinia_cicadicola_Dsem:1.10549,
Shewanella_loihica_PV-4:0.39460):0.06594,((((Corynebacterium_diphtheriae:0.15470,((Corynebacterium_glutamicum_ATCC_13032_Bielefeld:0.00491,
Corynebacterium_glutamicum_ATCC_13032_Kitasato:0.00300):0.01292,Corynebacterium_glutamicum_R:0.03795):0.15273):0.11604,
(Synechococcus_CC9311:0.09294,Synechococcus_CC9902:0.19326):0.12910):0.03176,((Synechococcus_elongatus_PCC_6301:0.02241,
Synechococcus_elongatus_PCC_7942:0.02411):0.40973,Thermosynechococcus_elongatus:0.28606):0.09356):0.04776,
(Xylella_fastidiosa:0.12620,(Xylella_fastidiosa_M12:0.02483,(Xylella_fastidiosa_M23:0.00349,
Xylella_fastidiosa_Temecula1:0.00510):0.01216):0.05462):0.19659):0.03712):0.02661):0.02740,
(Cryptobacterium_curtum_DSM_15641:0.31651,Teredinibacter_turnerae_T7901:0.30002):0.01311):0.02154,((((((((((Citrobacter_koseri_ATCC_BAA-895:0.13730,
((Edwardsiella_tarda_EIB202:0.26663,(Klebsiella_pneumoniae_342:0.03402,(Klebsiella_pneumoniae_MGH_78578:0.00815,
Klebsiella_pneumoniae_NTUH_K2044:0.01927):0.03629):0.08505):0.08511,Enterobacter_sakazakii_ATCC_BAA-894:0.24207):0.09199):0.02863,
((Dickeya_dadantii_Ech703:0.10294,Dickeya_zeae_Ech1591:0.07492):0.08352,Serratia_proteamaculans_568:0.16075):0.03180):0.02060,
Erwinia_tasmaniensis:0.14711):0.02082,Sodalis_glossinidius_morsitans:0.18116):0.02970,((((((Salmonella_enterica_Choleraesuis:0.00882,
((Salmonella_enterica_serovar_Newport_SL254:0.00747,Salmonella_typhimurium_LT2:0.00675):0.00466,Salmonella_enterica_serovar_Schwarzengrund_CVM19633:0.00778):0.00253):0.00312,
(Salmonella_enterica_serovar_Agona_SL483:0.00814,(Salmonella_enterica_serovar_Dublin_CT_02021853:0.00733,Salmonella_enterica_serovar_Enteritidis_P125109:0.01058):0.00422):0.00361):0.00216,
Salmonella_enterica_serovar_Heidelberg_SL476:0.00831):0.00352,(Salmonella_enterica_Paratypi_ATCC_9150:0.00126,Salmonella_enterica_serovar_Paratyphi_A_AKU_12601:0.00174):0.01924):0.00554,
(Salmonella_enterica_serovar_Typhi_Ty2:0.01285,Salmonella_typhi:0.01350):0.00323):0.00479,Salmonella_enterica_serovar_Paratyphi_C_RKS4594:0.03619):0.13561):0.02168,
(Enterobacter_638:0.15185,Pectobacterium_carotovorum_PC1:0.09638):0.03030):0.05413,(Erwinia_carotovora_atroseptica_SCRI1043:0.05611,
Pectobacterium_wasabiae_WPP163:0.02706):0.04862):0.03474,((((((Escherichia_coli_0127_H6_E2348_69:0.01445,
((Escherichia_coli_536:0.00949,((Escherichia_coli_APEC_O1:0.00432,Escherichia_coli_S88:0.01068):0.00185,
Escherichia_coli_UTI89:0.00760):0.00544):0.00403,(Escherichia_coli_55989:0.01452,(Escherichia_coli_E24377A:0.01294,
Escherichia_coli_UMN026:0.01712):0.00225):0.00338):0.00196):0.00253,((((((((Escherichia_coli_BW2952:0.00435,
Escherichia_coli_K_12_substr__MG1655:0.00461):0.00176,Escherichia_coli_K_12_substr__DH10B:0.00419):0.00354,Escherichia_coli_B_REL606:0.01032):0.00058,
Escherichia_coli_HS:0.01079):0.00266,Escherichia_coli_K_12_substr__W3110:0.01415):0.00211,(Escherichia_coli_IAI1:0.01039,
Escherichia_coli_SE11:0.01016):0.00532):0.00549,Escherichia_coli_C_ATCC_8739:0.02959):0.00968,
Escherichia_coli_SMS_3_5:0.01756):0.00258):0.00168,Escherichia_coli_IAI39:0.02464):0.00725,
((Escherichia_coli_CFT073:0.01443,Escherichia_coli_ED1a:0.02561):0.00432,(((Escherichia_coli_O103_H2_12009:0.01364,
Escherichia_coli_O26_H11_11368:0.01364):0.00207,Escherichia_coli_O111_H__11128:0.01367):0.00293,((Escherichia_coli_O157H7:0.01085,
Escherichia_coli_O157H7_EDL933:0.00636):0.00062,(Escherichia_coli_O157_H7_EC4115:0.00352,Escherichia_coli_O157_H7_TW14359:0.00294):0.00506):0.00310):0.00737):0.00450):0.01304,
((((Shigella_boydii_CDC_3083_94:0.02663,Shigella_boydii_Sb227:0.02130):0.01553,Shigella_sonnei_Ss046:0.02180):0.00710,
((Shigella_flexneri_2a:0.00933,Shigella_flexneri_5_8401:0.01131):0.00115,Shigella_flexneri_2a_2457T:0.01086):0.01021):0.01594,
Shigella_dysenteriae:0.05229):0.01357):0.03575,Escherichia_fergusonii_ATCC_35469:0.04349):0.08534):0.09609,
Tolumonas_auensis_DSM_9187:0.21976):0.04683,(Nitrosomonas_europaea:0.30322,Nitrosomonas_eutropha_C71:0.08920):0.06461):0.09376):0.03829,
Bdellovibrio_bacteriovorus:0.40975):0.05799,((Anaplasma_centrale_Israel:0.07781,(Anaplasma_marginale_Florida:0.01018,
Anaplasma_marginale_St_Maries:0.00856):0.04675):0.14700,(Treponema_pallidum:0.00216,Treponema_pallidum_SS14:0.00258):0.48260):0.14031):0.04008,
((((((Chlorobium_limicola_DSM_245:0.23717,Prosthecochloris_aestuarii_DSM_271:0.12588):0.04169,Chlorobium_phaeobacteroides_BS1:0.10825):0.03907,
Chlorobium_phaeobacteroides_DSM_266:0.12493):0.07305,Pelodictyon_phaeoclathratiforme_BU_1:0.13259):0.18864,(Porphyromonas_gingivalis_ATCC_33277:0.03575,
Porphyromonas_gingivalis_W83:0.02440):0.32838):0.05546,(((((Dyadobacter_fermentans_DSM_18053:0.36815,
((Neisseria_gonorrhoeae_FA_1090:0.05424,Neisseria_gonorrhoeae_NCCP11945:0.02831):0.07481,(((Neisseria_meningitidis_053442:0.01598,
(Neisseria_meningitidis_alpha14:0.03064,Neisseria_meningitidis_Z2491:0.01884):0.00170):0.00976,Neisseria_meningitidis_FAM18:0.02476):0.00810,
Neisseria_meningitidis_MC58:0.02931):0.01470):0.41985):0.05478,((Geobacillus_kaustophilus_HTA426:0.07469,
Geobacillus_Y412MC61:0.11695):0.19169,Geobacillus_thermodenitrificans_NG80-2:0.07327):0.26130):0.01807,
(Geobacillus_Y412MC10:0.19243,Paenibacillus_JDR_2:0.17486):0.17484):0.05154,(Exiguobacterium_AT1b:0.30818,
Exiguobacterium_sibiricum_255_15:0.29245):0.16104):0.03268,Fibrobacter_succinogenes_S85:0.28706):0.09172):0.01220):0.02136,
Brevibacillus_brevis_NBRC_100599:0.25463):0.03335,Desulfovibrio_salexigens_DSM_2638:0.31702):0.03289,(((Bacillus_amyloliquefaciens_FZB42:0.18415,
(Bacillus_licheniformis_ATCC_14580:0.00049,Bacillus_licheniformis_DSM_13:0.00047):0.12114):0.19249,Bacillus_subtilis:0.08990):0.15439,
(Zymomonas_mobilis_NCIMB_11163:0.15046,Zymomonas_mobilis_ZM4:0.14777):0.32762):0.03600):0.01726,
(((((Cyanothece_PCC_7425:0.36599,(Synechococcus_PCC_7002:0.25845,Synechocystis_PCC6803:0.28654):0.03690):0.07212,
Nitrosococcus_oceani_ATCC_19707:0.30525):0.04884,((Desulfitobacterium_hafniense_DCB_2:0.08496,Desulfitobacterium_hafniense_Y51:0.06690):0.14718,
Desulfobacterium_autotrophicum_HRM2:0.46349):0.05576):0.02416,((Lactobacillus_delbrueckii_bulgaricus:0.01009,
Lactobacillus_delbrueckii_bulgaricus_ATCC_BAA-365:0.01137):0.35871,Lactobacillus_fermentum_IFO_3956:0.44717):0.15783):0.04338,
Methylacidiphilum_infernorum_V4:0.42777):0.06828):0.01629,Parabacteroides_distasonis_ATCC_8503:0.44044):0.05608,
((((Bacteroides_fragilis_NCTC_9434:0.01469,Bacteroides_fragilis_YCH46:0.01203):0.08789,Bacteroides_thetaiotaomicron_VPI-5482:0.09790):0.06140,
Bacteroides_vulgatus_ATCC_8482:0.12709):0.15189,Sulfurovum_NBC37-1:0.35925):0.02059):0.02030,
((Aquifex_aeolicus:0.56810,((Thermotoga_maritima:0.06830,(Thermotoga_petrophila_RKU-1:0.02420,
Thermotoga_RQ2:0.02385):0.03841):0.05326,Thermotoga_neapolitana_DSM_4359:0.16528):0.46584):0.13931,
Kosmotoga_olearia_TBF_19_5_1:0.20770):0.04939):0.06042,((((Carboxydothermus_hydrogenoformans_Z-2901:0.44831,
((((Dehalococcoides_BAV1:0.02474,Dehalococcoides_CBDB1:0.03153):0.04390,Dehalococcoides_ethenogenes_195:0.15276):0.42767,
Syntrophomonas_wolfei_Goettingen:0.25220):0.06031,Halothermothrix_orenii_H_168:0.50408):0.01292):0.05858,
Desulfotomaculum_reducens_MI-1:0.21528):0.01982,Desulfotomaculum_acetoxidans_DSM_771:0.22728):0.08884,((Chitinophaga_pinensis_DSM_2588:0.36539,
Pedobacter_heparinus_DSM_2366:0.27480):0.06734,Cytophaga_hutchinsonii_ATCC_33406:0.30735):0.07331):0.06758):0.02372,
((Clostridium_cellulolyticum_H10:0.19935,Clostridium_thermocellum_ATCC_27405:0.26438):0.08052,(Eubacterium_eligens_ATCC_27750:0.36188,
Eubacterium_rectale_ATCC_33656:0.32429):0.07819):0.04084):0.04070,(((Elusimicrobium_minutum_Pei191:0.53385,
Treponema_denticola_ATCC_35405:0.38262):0.06821,uncultured_Termite_group_1_bacterium_phylotype_Rs_D17:0.34099):0.02523,Nautilia_profundicola_AmH:0.28382):0.12303):0.04430,
(((((((((Actinobacillus_pleuropneumoniae_L20:0.01177,Actinobacillus_pleuropneumoniae_serovar_3_JL03:0.01158):0.01227,Actinobacillus_pleuropneumoniae_serovar_7_AP76:0.01047):0.35692,
((((Actinobacillus_succinogenes_130Z:0.21122,Mannheimia_succiniciproducens_MBEL55E:0.12331):0.07237,Aggregatibacter_actinomycetemcomitans_D11S_1:0.17063):0.04516,
Dichelobacter_nodosus_VCS1703A:0.50792):0.05417,Chloroherpeton_thalassium_ATCC_35110:0.33848):0.07342):0.01373,
Aggregatibacter_aphrophilus_NJ8700:0.20019):0.09810,((Coxiella_burnetii:0.02169,Coxiella_burnetii_RSA_331:0.02803):0.01794,
Coxiella_burnetii_Dugway_7E9-12:0.02409):0.22192):0.04967,Flavobacteriaceae_bacterium_3519_10:0.40238):0.06276,
(((Anoxybacillus_flavithermus_WK1:0.24396,Geobacillus_WCH70:0.19389):0.12352,Bacillus_clausii_KSM-K16:0.23828):0.04877,
Bacillus_halodurans:0.22090):0.09929):0.05683,Oenococcus_oeni_PSU-1:0.39086):0.05099,
((Leptospira_biflexa_serovar_Patoc__Patoc_1__Ames_:0.00081,Leptospira_biflexa_serovar_Patoc__Patoc_1__Paris_:0.00097):0.34835,((Leptospira_borgpetersenii_serovar_Hardjo-bovis_JB197:0.01940,
Leptospira_borgpetersenii_serovar_Hardjo-bovis_L550:0.02104):0.35357,(Leptospira_interrogans_serovar_Copenhageni:0.02389,Leptospira_interrogans_serovar_Lai:0.02493):0.19144):0.23275):0.11593):0.04917):0.01157,
(Nitratiruptor_SB155-2:0.40658,Thermotoga_lettingae_TMO:0.29215):0.07380):0.03642,(((((((Campylobacter_concisus_13826:0.32332,
Campylobacter_curvus_525_92:0.51857):0.32362,(Campylobacter_fetus_82-40:0.38421,Campylobacter_hominis_ATCC_BAA-381:0.45033):0.06371):0.07022,
((((((Campylobacter_jejuni:0.01745,(Campylobacter_jejuni_81116:0.01971,Campylobacter_jejuni_RM1221:0.03198):0.00034):0.00220,
Campylobacter_jejuni_81-176:0.01793):0.04042,Campylobacter_jejuni_doylei_269_97:0.05053):0.09167,Campylobacter_lari_RM2100:0.21071):0.28141,
Helicobacter_hepaticus:0.48764):0.03052,(Helicobacter_acinonychis_Sheeba:0.12792,(((((Helicobacter_pylori_26695:0.02249,
Helicobacter_pylori_G27:0.02292):0.00055,Helicobacter_pylori_P12:0.02026):0.00405,Helicobacter_pylori_HPAG1:0.03081):0.00568,
Helicobacter_pylori_Shi470:0.04359):0.01273,Helicobacter_pylori_J99:0.03592):0.09064):0.54304):0.08474):0.04367,
Thiomicrospira_denitrificans_ATCC_33889:0.47133):0.01140,Sulfurospirillum_deleyianum_DSM_6946:0.38742):0.06807,Capnocytophaga_ochracea_DSM_7271:0.48259):0.04876,
((((((((((Acholeplasma_laidlawii_PG_8A:0.36042,(((((Staphylococcus_aureus_aureus_MRSA252:0.01517,((Staphylococcus_aureus_MW2:0.00927,
(Staphylococcus_aureus_USA300_FPR3757:0.00113,Staphylococcus_aureus_USA300_TCH1516:0.00079):0.00989):0.00307,Staphylococcus_aureus_NCTC_8325:0.01197):0.00322):0.00352,
((((Staphylococcus_aureus_aureus_MSSA476:0.01086,Staphylococcus_aureus_COL:0.01233):0.00305,Staphylococcus_aureus_Newman:0.01170):0.00066,
(Staphylococcus_aureus_ED98:0.01130,((Staphylococcus_aureus_Mu3:0.00073,Staphylococcus_aureus_Mu50:0.00078):0.00637,
Staphylococcus_aureus_N315:0.01003):0.00123):0.00371):0.00032,Staphylococcus_aureus_RF122:0.01966):0.00399):0.00729,
(Staphylococcus_aureus_JH1:0.00038,Staphylococcus_aureus_JH9:0.00046):0.02024):0.06884,Staphylococcus_saprophyticus:0.08232):0.02863,
((Staphylococcus_epidermidis_ATCC_12228:0.03007,Staphylococcus_epidermidis_RP62A:0.03011):0.06473,Staphylococcus_haemolyticus:0.09644):0.03117):0.05017):0.03703,
(Candidatus_Ruthia_magnifica_Cm_Calyptogena_magnifica_:0.18286,Candidatus_Vesicomyosocius_okutanii_HA:0.19921):0.12520):0.08277,((((((Arcobacter_butzleri_RM4018:0.37286,
((Mesoplasma_florum_L1:0.16007,((Mycoplasma_capricolum_ATCC_27343:0.15040,Mycoplasma_mycoides:0.12656):0.16840,
Mycoplasma_penetrans:0.23392):0.09220):0.08758,(Mycoplasma_mobile_163K:0.33284,Mycoplasma_pulmonis:0.33350):0.07972):0.01651):0.11367,
((((Aster_yellows_witches-broom_phytoplasma_AYWB:0.13368,Onion_yellows_phytoplasma:0.12393):0.05360,Candidatus_Phytoplasma_australiense:0.16565):0.16652,
(Candidatus_Phytoplasma_mali:0.40607,(Ureaplasma_urealyticum:0.07722,Ureaplasma_urealyticum_serovar_10_ATCC_33699:0.16433):0.26060):0.05724):0.02925,
Mycoplasma_hominis:0.28926):0.03298):0.03990,Mycoplasma_synoviae_53:0.38701):0.02230,
Mycoplasma_agalactiae_PG2:0.32716):0.03599,(Mycoplasma_arthritidis_158L3_1:0.33402,(Mycoplasma_hyopneumoniae_232:0.04100,
(Mycoplasma_hyopneumoniae_7448:0.02286,Mycoplasma_hyopneumoniae_J:0.01956):0.01615):0.37803):0.04426):0.03858,
(Mycoplasma_gallisepticum:0.35499,Mycoplasma_genitalium:0.37981):0.15832):0.06976):0.04605,
(((Lactobacillus_acidophilus_NCFM:0.13287,(Lactobacillus_gasseri_ATCC_33323:0.08329,(Lactobacillus_johnsonii_FI9785:0.04133,
Lactobacillus_johnsonii_NCC_533:0.03863):0.04081):0.03533):0.04860,Lactobacillus_salivarius_UCC118:0.26508):0.03115,
Lactobacillus_helveticus_DPC_4571:0.21820):0.04022):0.05075,(((((Baumannia_cicadellinicola_Homalodisca_coagulata:0.36433,
(((((Blattabacterium__Blattella_germanica__Bge:0.16634,Blattabacterium__Periplaneta_americana__BPLAN:0.16069):0.16685,(((Buchnera_aphidicola_Cc_Cinara_cedri:0.23906,
Candidatus_Carsonella_ruddii_PV:0.44325):0.08155,Wigglesworthia_brevipalpis:0.26014):0.03596,(Candidatus_Sulcia_muelleri_GWSS:0.30985,
Candidatus_Sulcia_muelleri_SMDSEM:0.31885):0.02100):0.07024):0.12322,(Buchnera_aphidicola:0.28046,
(((Buchnera_aphidicola_5A__Acyrthosiphon_pisum_:0.00825,Buchnera_aphidicola_Tuc7__Acyrthosiphon_pisum_:0.00856):0.00248,Buchnera_sp:0.00882):0.08405,
Buchnera_aphidicola_Sg:0.17884):0.04312):0.05740):0.08228,((Candidatus_Blochmannia_floridanus:0.28501,
Candidatus_Blochmannia_pennsylvanicus_BPEN:0.13257):0.10084,((Ehrlichia_canis_Jake:0.08548,(Ehrlichia_ruminantium_Gardel:0.01773,
(Ehrlichia_ruminantium_str._Welgevonden_CIRAD:0.00440,Ehrlichia_ruminantium_Welgevonden_UPSA:0.00432):0.01561):0.16941):0.06467,
Ehrlichia_chaffeensis_Arkansas:0.06760):0.23076):0.02075):0.08920,((Orientia_tsutsugamushi_Boryong:0.06609,
Orientia_tsutsugamushi_Ikeda:0.05658):0.21649,(Rickettsia_prowazekii:0.04112,Rickettsia_typhi_wilmington:0.05474):0.20311):0.04826):0.05475):0.01435,
(Francisella_philomiragia_ATCC_25017:0.09825,((((Francisella_tularensis_FSC_198:0.00042,Francisella_tularensis_tularensis:0.00043):0.03064,
Francisella_tularensis_mediasiatica_FSC147:0.02741):0.01096,(((Francisella_tularensis_holarctica:0.00373,Francisella_tularensis_holarctica_OSU18:0.00337):0.00128,
Francisella_tularensis_holarctica_FTNF002_00:0.00429):0.03541,Francisella_tularensis_WY96-3418:0.03561):0.00390):0.01329,
Francisella_tularensis_novicida_U112:0.04603):0.05093):0.22771):0.03396,(Candidatus_Amoebophilus_asiaticus_5a2:0.29994,
Lawsonia_intracellularis_PHE_MN1-00:0.36192):0.03165):0.04298,((((((((Rickettsia_africae_ESF_5:0.01548,
Rickettsia_conorii:0.01844):0.00576,(Rickettsia_rickettsii_Iowa:0.00483,Rickettsia_rickettsii_Sheila_Smith:0.00434):0.01023):0.00849,
Rickettsia_massiliae_MTU5:0.02830):0.02410,Rickettsia_peacockii_Rustic:0.04398):0.01126,Rickettsia_felis_URRWXCal2:0.08948):0.03549,
Rickettsia_akari_Hartford:0.06729):0.03815,Rickettsia_canadensis_McKiel:0.12643):0.07488,(Rickettsia_bellii_OSU_85-389:0.04192,
Rickettsia_bellii_RML369-C:0.04659):0.11442):0.19432):0.03034,((Wolbachia_endosymbiont_of_Brugia_malayi_TRS:0.08981,
Wolbachia_endosymbiont_of_Culex_quinquefasciatus_Pel:0.09454):0.04952,(Wolbachia_endosymbiont_of_Drosophila_melanogaster:0.04442,Wolbachia_wRi:0.05050):0.04193):0.12493):0.02971):0.03946,
((((Anaerocellum_thermophilum_DSM_6725:0.09006,Caldicellulosiruptor_saccharolyticus_DSM_8903:0.09700):0.23674,((((((((Borrelia_afzelii_PKo:0.04948,
Borrelia_garinii_PBi:0.05321):0.01888,(Borrelia_burgdorferi:0.00847,Borrelia_burgdorferi_ZS7:0.01188):0.05104):0.14635,
(((Borrelia_duttonii_Ly:0.01440,Borrelia_recurrentis_A1:0.01874):0.13930,Borrelia_turicatae_91E135:0.07579):0.03510,
Borrelia_hermsii_DAH:0.08494):0.07252):0.10442,((((Prochlorococcus_marinus_AS9601:0.02740,
Prochlorococcus_marinus_MIT_9215:0.02979):0.00143,Prochlorococcus_marinus_MIT_9301:0.02831):0.00239,Prochlorococcus_marinus_MIT_9312:0.03998):0.01554,
(Prochlorococcus_marinus_MED4:0.04902,Prochlorococcus_marinus_MIT_9515:0.04702):0.01789):0.15034):0.03920,
Candidatus_Pelagibacter_ubique_HTCC1062:0.29251):0.01980,(Thermosipho_africanus_TCF52B:0.13471,Thermosipho_melanesiensis_BI429:0.15046):0.15830):0.05323,
Petrotoga_mobilis_SJ95:0.21898):0.02631,(Hydrogenobaculum_Y04AAS1:0.50934,Sulfurihydrogenibium_YO3AOP1:0.38925):0.10737):0.01532):0.00430,
Fervidobacterium_nodosum_Rt17-B1:0.25926):0.04376,((Candidatus_Azobacteroides_pseudotrichonymphae_genomovar__CFP2:0.24539,(Finegoldia_magna_ATCC_29328:0.26003,
Leptotrichia_buccalis_DSM_1135:0.40784):0.01272):0.09941,(Flavobacterium_johnsoniae_UW101:0.30717,Flavobacterium_psychrophilum_JIP02_86:0.34986):0.06311):0.03334):0.03205):0.01151,
((((Alkaliphilus_metalliredigens_QYMF:0.15691,Alkaliphilus_oremlandii_OhILAs:0.21066):0.07426,(Anaerococcus_prevotii_DSM_20548:0.48035,
(((((Brachyspira_hyodysenteriae_WA1:0.50225,(Clostridium_acetobutylicum:0.14977,(Clostridium_beijerinckii_NCIMB_8052:0.13756,
(((((((((((Clostridium_botulinum_A:0.00610,Clostridium_botulinum_A_Hall:0.00893):0.00301,
Clostridium_botulinum_A_ATCC_19397:0.01114):0.01193,Clostridium_botulinum_A2_Kyoto:0.01614):0.00146,Clostridium_botulinum_F_Langeland:0.01523):0.00269,
Clostridium_botulinum_B1_Okra:0.01263):0.00243,Clostridium_botulinum_Ba4_657:0.02153):0.00444,Clostridium_botulinum_A3_Loch_Maree:0.01621):0.06374,
Clostridium_tetani_E88:0.11042):0.07993,(Clostridium_perfringens:0.01890,Clostridium_perfringens_ATCC_13124:0.03565):0.19380):0.03199,
(((Clostridium_botulinum_B_Eklund_17B:0.02867,Clostridium_botulinum_E3_Alaska_E43:0.03375):0.12020,Clostridium_novyi_NT:0.12764):0.02572,
Streptobacillus_moniliformis_DSM_12112:0.35057):0.00562):0.03016,(Clostridium_difficile_630:0.03389,(Clostridium_difficile_CD196:0.07155,
Clostridium_difficile_R20291:0.03351):0.01979):0.13789):0.06383):0.01262):0.04732):0.03176,
(Clostridium_kluyveri_DSM_555:0.00528,Clostridium_kluyveri_NBRC_12016:0.00706):0.24299):0.04672,Sebaldella_termitidis_ATCC_33386:0.51062):0.05580,
((Dictyoglomus_thermophilum_H_6_12:0.10119,Dictyoglomus_turgidum_DSM_6724:0.12310):0.29035,Thermodesulfovibrio_yellowstonii_DSM_11347:0.33381):0.06830):0.02441,
((Thermoanaerobacter_pseudethanolicus_ATCC_33223:0.07277,Thermoanaerobacter_X514:0.07537):0.07359,Thermoanaerobacter_tengcongensis:0.18900):0.09073):0.03771):0.03938):0.03535,
(Gramella_forsetii_KT0803:0.31625,(Natranaerobius_thermophilus_JW_NM_WN_LF:0.23024,Trichodesmium_erythraeum_IMS101:0.30405):0.06172):0.01327):0.03203,
(Parachlamydia_sp_UWE25:0.23282,((Prochlorococcus_marinus_CCMP1375:0.08485,Prochlorococcus_marinus_MIT_9211:0.09030):0.03996,
(Prochlorococcus_marinus_NATL1A:0.01999,Prochlorococcus_marinus_NATL2A:0.01961):0.10961):0.13036):0.07174):0.00604):0.03100,
((Enterococcus_faecalis_V583:0.18219,((Listeria_innocua:0.04454,((Listeria_monocytogenes:0.01360,
(Listeria_monocytogenes_4b_F2365:0.00519,Listeria_monocytogenes_Clip81459:0.00527):0.01499):0.02114,Listeria_monocytogenes_HCC23:0.04016):0.01644):0.05089,
Listeria_welshimeri_serovar_6b_SLCC5334:0.08560):0.11126):0.10090,((Lactococcus_lactis:0.06256,
(Lactococcus_lactis_cremoris_MG1363:0.02900,Lactococcus_lactis_cremoris_SK11:0.03260):0.01538):0.21981,(((Streptococcus_agalactiae_2603:0.02025,
Streptococcus_agalactiae_NEM316:0.02130):0.00351,Streptococcus_agalactiae_A909:0.02573):0.14591,((((Streptococcus_dysgalactiae_equisimilis_GGS_124:0.08242,
(((((Streptococcus_pyogenes_M1_GAS:0.01256,Streptococcus_pyogenes_MGAS9429:0.01142):0.00632,(Streptococcus_pyogenes_MGAS10270:0.01711,
Streptococcus_pyogenes_NZ131:0.01804):0.00085):0.00603,Streptococcus_pyogenes_MGAS10750:0.02028):0.00936,
(((Streptococcus_pyogenes_MGAS10394:0.01777,Streptococcus_pyogenes_MGAS8232:0.01739):0.00208,(Streptococcus_pyogenes_MGAS315:0.02151,
(Streptococcus_pyogenes_MGAS5005:0.01601,Streptococcus_pyogenes_MGAS6180:0.01893):0.00484):0.00063):0.01024,
Streptococcus_pyogenes_MGAS2096:0.02543):0.00304):0.00178,(Streptococcus_pyogenes_Manfredo:0.02662,Streptococcus_pyogenes_SSI-1:0.02665):0.01036):0.03272):0.06689,
((Streptococcus_thermophilus_CNRZ1066:0.00691,Streptococcus_thermophilus_LMG_18311:0.00858):0.00782,Streptococcus_thermophilus_LMD-9:0.01190):0.14262):0.04141,
Streptococcus_uberis_0140J:0.14922):0.01598,Streptococcus_mutans:0.18248):0.01765):0.02386):0.03802):0.03523):0.00661,
((((((((((((((((Bacillus_anthracis_A0248:0.00002,Bacillus_anthracis_Ames_0581:0.00001):0.00012,
Bacillus_anthracis_Ames:0.00015):0.00099,Bacillus_anthracis_str_Sterne:0.00100):0.00859,Bacillus_cereus_AH820:0.00900):0.00125,
Bacillus_cereus_ZK:0.01038):0.00081,Bacillus_thuringiensis_konkukian:0.01028):0.00101,(Bacillus_cereus_03BB102:0.00730,
Bacillus_thuringiensis_Al_Hakam:0.00637):0.00444):0.00580,(Bacillus_cereus_AH187:0.00724,Bacillus_cereus_Q1:0.01010):0.00651):0.00177,
Bacillus_cereus_ATCC_10987:0.01468):0.01169,((Bacillus_cereus_ATCC14579:0.01052,Bacillus_cereus_B4264:0.01067):0.00077,
Bacillus_cereus_G9842:0.01071):0.01082):0.00449,Bacillus_weihenstephanensis_KBAB4:0.02260):0.02792,
Bacillus_anthracis_CDC_684:0.06581):0.04612,Bacillus_cereus_cytotoxis_NVH_391-98:0.09622):0.13200,(Clostridium_phytofermentans_ISDg:0.17147,
Oceanobacillus_iheyensis:0.14120):0.05046):0.02764,(Macrococcus_caseolyticus_JCSC5402:0.25067,Staphylococcus_carnosus_TM300:0.20938):0.09882):0.02859,
(Lysinibacillus_sphaericus_C3_41:0.17557,Veillonella_parvula_DSM_2008:0.30856):0.04625):0.04042):0.03000,
(((Anaplasma_phagocytophilum_HZ:0.28128,(Neorickettsia_risticii_Illinois:0.03339,Neorickettsia_sennetsu_Miyayama:0.02925):0.13156):0.07748,
(((Chlamydia_muridarum:0.07969,((Chlamydia_trachomatis_434_Bu:0.00248,Chlamydia_trachomatis_L2b_UCH_1_proctitis:0.00219):0.00747,
(Chlamydia_trachomatis_A_HAR-13:0.00596,Chlamydia_trachomatis_D_UW_3_CX:0.00654):0.00301):0.09407):0.05718,
(Chlamydophila_pneumoniae_AR39:0.04891,((Chlamydophila_pneumoniae_CWL029:0.00265,Chlamydophila_pneumoniae_J138:0.00314):0.00011,
Chlamydophila_pneumoniae_TW_183:0.00259):0.05474):0.08924):0.04164,(Chlamydophila_abortus_S26_3:0.08112,
(Chlamydophila_caviae:0.09330,Chlamydophila_felis_Fe_C-56:0.09688):0.01372):0.02279):0.12997):0.06053,
Candidatus_Liberibacter_asiaticus_psy62:0.26814):0.04214):0.00686):0.01056):0.01208):0.01775):0.01480):0.02945):0.01921):0.03055):0.07299):0.01483):0.02201):0.06445):0.03094):0.05805,Acaryochloris_marina_MBIC11017:0.28481);
