# Supplementary material for: A Markovian analysis of bacterial genome sequence constraints
Source: PeerJ. 2013 Aug 29;1:e127. doi: 10.7717/peerj.127 (PMC3757466; doi:10.7717/peerj.127)
Supplement: S4 [file peerj-01-127-s004.xls]

## Sheet: Markovity
refseq	len	GC Content	X2 (0,1)	df	X2 (1,2)	df	X2 (2,3)	df	X2 (3,4)	df	X2 (4,5)	df
NC_012960	143795	0.583852	13861.1	12	5539.01	36	3495.74	144	3259.93	576	NA	2304
NC_008512	159662	0.165644	5341.15	12	1433.11	36	2292.84	144	NA	576	NA	2304
NC_010118	245530	0.224408	5773.76	12	3756.39	36	3722.08	144	NA	576	NA	2304
NC_013123	276984	0.225952	13865	12	3462.27	36	4093.68	144	2199.15	576	NA	2304
NC_008513	416380	0.20097	9709.81	12	7603.8	36	8007.57	144	2780.43	576	NA	2304
NC_000908	580076	0.316891	25962	12	13024.1	36	7655.95	144	4824.33	576	NA	2304
NC_011047	601943	0.213937	20558	12	3007.66	36	9816.19	144	3617.98	576	NA	2304
NC_004545	615980	0.253414	5564.25	12	5202.95	36	6505.67	144	2593.32	576	NA	2304
NC_013454	636850	0.271417	26980.8	12	13514	36	6350.65	144	4260.98	576	NA	2304
NC_013418	636994	0.282113	28962.5	12	15260.4	36	5294.98	144	3902.96	576	NA	2304
NC_002528	640681	0.263125	9749.71	12	6386.32	36	9885.57	144	3156.5	576	5639.61	2304
NC_004061	641454	0.253306	12900	12	7193.78	36	8981.15	144	3403.75	576	NA	2304
NC_011834	641895	0.262925	9734.34	12	6444.05	36	9942.22	144	3155.38	576	5657.47	2304
NC_011833	642122	0.262857	9763.06	12	6412.11	36	9961.89	144	3179.13	576	5622.21	2304
NC_013511	665445	0.271182	24460	12	3504.31	36	7862.62	144	4218.71	576	NA	2304
NC_007984	686194	0.332348	6026.18	12	8337.03	36	8636.91	144	3801.72	576	6285.55	2304
NC_004344	697724	0.224789	20605.7	12	10354	36	9303.15	144	3554.74	576	NA	2304
NC_005061	705557	0.273832	5914.42	12	5772.08	36	6877.08	144	3846.53	576	NA	2304
NC_007716	706569	0.268863	35607.1	12	3323.92	36	12011.6	144	6221.4	576	NA	2304
NC_002162	751719	0.254997	18630.5	12	7973.79	36	12615.3	144	5620.56	576	NA	2304
NC_006908	777079	0.249513	40224	12	3653.71	36	9752.39	144	7620.58	576	NA	2304
NC_007292	791654	0.295647	7313.92	12	4391.98	36	7748.23	144	3204.04	576	5023.18	2304
NC_006055	793224	0.270205	24169.7	12	6021.43	36	11306	144	6481.37	576	NA	2304
NC_007294	799476	0.284952	29987.8	12	6468.02	36	11783	144	10311	576	NA	2304
NC_000912	816394	0.40008	30738.7	12	11991.3	36	8843.73	144	8010.97	576	10256.6	2304
NC_011025	820453	0.307095	31683.6	12	7862.87	36	10609	144	4770.59	576	8349.27	2304
NC_005303	853092	0.277598	41465.7	12	4797.63	36	15699.1	144	8074.78	576	NA	2304
NC_007798	859006	0.410843	11984.4	12	7833.09	36	2620.32	144	1780.42	576	3686.55	2304
NC_011374	874478	0.257742	22957.1	12	13712.7	36	16993.2	144	7990.93	576	NA	2304
NC_009497	877438	0.297071	32885.3	12	2965.94	36	8226.18	144	6489.17	576	NA	2304
NC_010544	879959	0.274247	52225.8	12	4313.01	36	14502.9	144	8194.89	576	10593.8	2304
NC_013009	879977	0.412713	12516.2	12	8148.18	36	2721.76	144	1668.98	576	3838.04	2304
NC_006360	892758	0.285612	57725.5	12	8220.11	36	9894.65	144	6016.35	576	8974.17	2304
NC_007295	897405	0.285222	57089.6	12	7880.57	36	9674.28	144	5944.33	576	8978.89	2304
NC_006156	904246	0.283048	39680.7	12	3127.81	36	5976.76	144	4854.52	576	NA	2304
NC_008277	905394	0.283111	38802	12	3440.58	36	6000.53	144	4971.24	576	7017.8	2304
NC_011728	906707	0.285406	42222.2	12	3880.43	36	5876.97	144	5241.85	576	7040.42	2304
NC_001318	910724	0.285933	42307.2	12	3886.46	36	5910.63	144	5229.73	576	7081.46	2304
NC_008710	917330	0.29119	27655.7	12	3731.43	36	5810.93	144	4839.32	576	6644.31	2304
NC_007332	920079	0.284889	58848.9	12	8243.66	36	9783.32	144	6118.96	576	9462.1	2304
NC_010673	922307	0.298277	29186.6	12	3885.65	36	6247.01	144	5303.07	576	7079.54	2304
NC_004551	925938	0.46314	10904	12	12590.4	36	6784.47	144	3761.83	576	7771	2304
NC_004572	927303	0.46332	10944.7	12	12717	36	6759.43	144	3761.47	576	7728.36	2304
NC_011244	930981	0.275182	27223.9	12	3875.55	36	7725.38	144	5806.42	576	NA	2304
NC_011229	931674	0.27586	27269.8	12	3863.12	36	7793.68	144	5906.19	576	NA	2304
NC_002771	963879	0.266365	61273	12	6518.45	36	12008.9	144	8571.73	576	NA	2304
NC_004829	996422	0.3145	13353.6	12	31394.5	36	13119.4	144	8642.91	576	NA	2304
NC_007633	1010023	0.237704	29279.2	12	11337.5	36	16137.2	144	10710	576	NA	2304
NC_009465	1022154	0.315949	14709.2	12	9566.92	36	10609	144	5334.61	576	9074.97	2304
NC_010287	1038842	0.413291	28294.1	12	12224.7	36	6660.68	144	4220.71	576	6278.53	2304
NC_010280	1038869	0.41328	28296.5	12	12220.1	36	6648.08	144	4226.19	576	6292.14	2304
NC_000117	1042519	0.413073	28377.3	12	12311.9	36	6593.11	144	4176.42	576	6205.05	2304
NC_007429	1044459	0.413026	28314.8	12	12303.9	36	6606.14	144	4214.17	576	6234.05	2304
NC_002620	1072950	0.403365	32216.2	12	11447.9	36	5963.88	144	4474.56	576	6326.02	2304
NC_006833	1080084	0.341791	19564.2	12	6340.11	36	6258.78	144	3006.78	576	4957.33	2304
NC_006142	1111496	0.289194	11436.6	12	6523.21	36	9342.43	144	5266.09	576	6910.24	2304
NC_000963	1111523	0.290003	11493.5	12	6506.71	36	9489.05	144	5307.82	576	6837.34	2304
NC_011565	1114206	0.326575	17320.2	12	10045.8	36	9348.99	144	4155.48	576	5546.05	2304
NS_000191	1125857	0.352074	33479.1	12	27482.4	36	12434.3	144	6931.47	576	9332.42	2304
NC_000919	1138011	0.527721	19494.3	12	30696.4	36	9837.24	144	5287.17	576	6044.4	2304
NC_010741	1139457	0.527603	19472.8	12	30721.2	36	9872.7	144	5304.27	576	6046.22	2304
NC_004552	1144377	0.398664	18469.7	12	10276.7	36	7054.5	144	7840.46	576	8045.21	2304
NC_009879	1159772	0.310539	14178.3	12	9871.52	36	13419.1	144	6352.86	576	8389.79	2304
NC_008610	1160782	0.340334	28376.6	12	13594.5	36	12436.3	144	6415.65	576	9699.43	2304
NC_007899	1166239	0.393754	25438.7	12	11137.7	36	6387.06	144	7542.08	576	7976.09	2304
NC_003361	1173390	0.392229	24399.7	12	12564.2	36	7722.87	144	8584.55	576	9930.62	2304
NC_007799	1176248	0.301007	16110.4	12	7227.8	36	8802.81	144	5203.39	576	NA	2304
NC_004842	1197687	0.497627	16274	12	9599.71	36	5443.71	144	5884.15	576	6052.28	2304
NC_012026	1202435	0.497745	16511.3	12	9723.19	36	5530.64	144	5944.89	576	6118.51	2304
NC_013532	1206806	0.499849	16352.2	12	10038.4	36	5664.73	144	5913.74	576	6102.91	2304
NC_005364	1211703	0.239656	32642.3	12	12159	36	19264.7	144	14264.9	576	NA	2304
NC_005043	1225935	0.405762	33115.6	12	10345	36	6292.13	144	8737.25	576	8465.58	2304
NC_002491	1226565	0.405815	33213.2	12	10348.7	36	6253.47	144	8715.11	576	8434.75	2304
NC_012985	1226704	0.364788	18511.2	12	10531.8	36	9840.88	144	3801.97	576	5533.24	2304
NC_002179	1229853	0.405726	33280.2	12	10387.8	36	6310.51	144	8769.57	576	8500.78	2304
NC_000922	1230230	0.405777	33289.3	12	10381.4	36	6314.16	144	8774.79	576	8498.53	2304
NC_009881	1231060	0.323347	15719	12	11107	36	14901.2	144	7488.13	576	10071.9	2304
NC_009882	1257710	0.324674	18790.6	12	12241.4	36	15928	144	8340.83	576	11062	2304
NC_002978	1267782	0.352348	24180.8	12	8165.47	36	9468.78	144	5509.47	576	10741.8	2304
NC_010263	1268175	0.324468	18956.1	12	12380.1	36	16043.4	144	8315.89	576	11055.1	2304
NC_003103	1268755	0.324388	19162.7	12	12857.8	36	16577.7	144	8615.3	576	11665.7	2304
NC_012633	1278540	0.323994	18724.5	12	12778.1	36	16548.8	144	8495.16	576	11531	2304
NC_012730	1288492	0.325611	18938.9	12	12356.5	36	16228	144	8561.01	576	13593	2304
NC_007205	1308759	0.296831	45346.9	12	8299.78	36	14631.1	144	6462.53	576	NA	2304
NC_007354	1315030	0.289577	21546.8	12	7581.43	36	9665.37	144	5984.14	576	6446.55	2304
NC_009455	1341892	0.471726	32640.8	12	48327.3	36	24613.2	144	19096.3	576	12014.1	2304
NC_004432	1358633	0.257175	53080.2	12	11809	36	15178.2	144	11341.5	576	NA	2304
NC_009900	1360898	0.325434	20659.1	12	13672.9	36	17723.1	144	8859.33	576	12242.4	2304
NC_009446	1389350	0.443957	146842	12	19852.6	36	31947.3	144	19950.5	576	13442.1	2304
NC_007356	1395502	0.470259	34639.9	12	50560	36	25372.7	144	19722.9	576	12388.2	2304
NC_011295	1424912	0.447701	31073.2	12	17136.6	36	9621.8	144	7733.81	576	6942.79	2304
NC_008783	1445021	0.382387	42349.3	12	12704.5	36	12611.6	144	7315.69	576	8224.19	2304
NC_012416	1445873	0.351646	28402.7	12	9497.75	36	10532	144	6372.47	576	12727.3	2304
NC_008011	1457619	0.332845	24754	12	14366.3	36	19787	144	6985.92	576	10970.4	2304
NC_002936	1469720	0.488503	40309.7	12	63043.1	36	29118.9	144	20889.5	576	15955.3	2304
NC_007797	1471282	0.416359	14831.7	12	14617.7	36	6840.96	144	7261.81	576	8281.93	2304
NC_010981	1482455	0.341902	30411.7	12	10425.2	36	10239.2	144	5329.36	576	10189.9	2304
NC_007109	1485148	0.324504	24356.6	12	15241.4	36	22312.3	144	11551.7	576	NA	2304
NC_010163	1496992	0.319278	12983.8	12	19172.5	36	14510.4	144	10348.3	576	13122.9	2304
NC_006831	1499920	0.275126	20159.6	12	7940.29	36	9875.86	144	5659.01	576	NA	2304
NC_006832	1512977	0.274789	20370.1	12	7992.7	36	10129.6	144	5614.35	576	NA	2304
NC_005295	1516355	0.274788	20417.8	12	8016.92	36	10201	144	5626.8	576	NA	2304
NC_007940	1522076	0.316459	27584	12	9471.87	36	22151.8	144	NA	576	NA	2304
NC_012039	1525460	0.297035	78930	12	29126.5	36	22444.9	144	17932.6	576	21556.4	2304
NC_009883	1528980	0.316282	27716.3	12	9431.05	36	22286.6	144	NA	576	NA	2304
NC_013203	1543805	0.456866	32793.4	12	23018	36	14227	144	10383.8	576	15735.3	2304
NC_000918	1551335	0.434762	77834	12	43278.3	36	33506.6	144	21305.9	576	17174.1	2304
NC_008229	1553927	0.381775	88971.4	12	48125.1	36	51617.5	144	34948.2	576	23564.3	2304
NC_011126	1559514	0.34847	37587.4	12	74293.4	36	22674.2	144	19786.1	576	15104.3	2304
NC_010531	1560469	0.455574	49057.5	12	17217.9	36	8101.49	144	12448.8	576	11919	2304
NC_005955	1581384	0.387968	51941.6	12	14369.1	36	12863.4	144	7036.93	576	7551.85	2304
NC_008086	1596366	0.390825	100133	12	49657.4	36	50736.9	144	40252.3	576	NA	2304
NC_010698	1608548	0.389147	101427	12	50241.7	36	52008.7	144	39631.6	576	NA	2304
NC_008787	1616554	0.306204	83949	12	23200	36	27572	144	21214.6	576	19577.6	2304
NC_013170	1617804	0.509115	35090.9	12	22369.4	36	17006.2	144	9297.83	576	8554.83	2304
NC_009839	1628115	0.305415	84933.7	12	23206.6	36	27673.8	144	21179.6	576	NA	2304
NC_002163	1641481	0.305486	85110.9	12	23620.8	36	27512.2	144	21272.6	576	NA	2304
NC_009091	1641879	0.313399	61082.9	12	5392.68	36	10597.4	144	6202.51	576	12136.7	2304
NC_010644	1643562	0.399521	120610	12	36074.2	36	19883.4	144	16892.2	576	13668.4	2304
NC_000921	1643831	0.391887	100280	12	51120.8	36	50720.1	144	41162.7	576	NA	2304
NC_011333	1652982	0.388942	101914	12	50846.9	36	51959.1	144	40736.3	576	28585.5	2304
NC_005072	1657990	0.307992	57891.4	12	4853.08	36	11486.3	144	6230.97	576	12219.3	2304
NC_013515	1662578	0.263146	45451.7	12	14699.6	36	30722.5	144	NA	576	NA	2304
NC_000915	1667867	0.388732	102860	12	51467.2	36	51965.5	144	41297.7	576	NA	2304
NC_008816	1669886	0.313215	61527.4	12	5536.85	36	10537.7	144	6424.41	576	12577.2	2304
NC_011498	1673813	0.38809	102202	12	51041.8	36	52086.1	144	41190.7	576	NA	2304
NC_012115	1676444	0.335075	43790.3	12	26401.8	36	24298.1	144	14279.3	576	15897.7	2304
NC_009976	1688963	0.380073	59008.9	12	7558.98	36	7900.73	144	7190.19	576	13033.9	2304
NC_002940	1698955	0.382205	50164.1	12	15727.8	36	21155.8	144	15114.1	576	15495.8	2304
NC_008817	1704176	0.307942	59610.2	12	4467.88	36	11149.5	144	6201.1	576	11467.2	2304
NC_007577	1709204	0.312105	63326.4	12	5329.3	36	10741.8	144	6500.75	576	12308.5	2304
NC_009714	1711273	0.317332	107150	12	22073.9	36	36505.3	144	20233.6	576	16546.3	2304
NC_009840	1738790	0.31145	64331.5	12	5427.29	36	10687.4	144	6225.62	576	12593.6	2304
NC_005042	1751080	0.364421	61224.4	12	6568.03	36	9751.97	144	7739.92	576	13228.8	2304
NC_013504	1755993	0.344857	32515.8	12	15175.9	36	16673.4	144	9201.62	576	12688.1	2304
NC_008599	1773615	0.333075	47936.2	12	41361.1	36	33954.5	144	19830.8	576	20468.2	2304
NC_003912	1777831	0.303061	92717	12	25251.4	36	29615.3	144	22489.7	576	20988.4	2304
NC_008528	1780517	0.378889	78582.6	12	28041.6	36	15339.2	144	5740.29	576	8377.9	2304
NC_006449	1796226	0.390814	30580.1	12	17690.2	36	15025.4	144	7393.91	576	10952.5	2304
NC_010471	1796284	0.389891	45816.7	12	19998.9	36	17324.2	144	7908.79	576	9477.92	2304
NC_006448	1796846	0.390917	30365.3	12	17714.3	36	15047.8	144	7491.26	576	10971.5	2304
NC_010376	1797577	0.323128	41248.6	12	14648.6	36	20851.2	144	9989.94	576	13383.9	2304
NC_004917	1799146	0.359313	67297.2	12	52165.9	36	52315.1	144	29304.4	576	NA	2304
NC_009566	1813033	0.380402	61908.1	12	14835.4	36	26367.6	144	19264.3	576	23629.7	2304
NC_011375	1815785	0.385686	37713.3	12	16613.5	36	17843.1	144	8394.16	576	9625.29	2304
NC_009486	1823511	0.461012	104111	12	62662.4	36	22344.6	144	12760.7	576	12435.3	2304
NC_007929	1827111	0.329412	21231.9	12	15138.8	36	22495.4	144	9296.07	576	15487.3	2304
NC_000907	1830138	0.381479	62776.7	12	15470.6	36	26971.1	144	19498.7	576	23871.4	2304
NC_008525	1832387	0.373578	26610.5	12	20847.1	36	15736.4	144	6593.57	576	9322.54	2304
NC_008021	1836467	0.38538	37463.2	12	16930.8	36	18082.3	144	8399.43	576	9662.31	2304
NC_010730	1838442	0.320274	56484.7	12	31075.6	36	35055.2	144	14074.9	576	19586.9	2304
NC_007297	1838554	0.385344	37888.6	12	16912	36	18222.6	144	8491.08	576	9680.38	2304
NC_009332	1841271	0.386285	37776.5	12	16779.7	36	18223.6	144	8366.03	576	9562.2	2304
NC_007335	1842899	0.35123	61293.2	12	6298.1	36	10974.5	144	8207.51	576	12687.8	2304
NC_009707	1845106	0.305733	94309.1	12	24817.3	36	29801.7	144	22105.2	576	20377.3	2304
NC_013522	1848474	0.637926	79076.6	12	48710.2	36	55285.7	144	38596.9	576	32421.8	2304
NC_006461	1849742	0.695179	111416	12	104747	36	76785.4	144	78944.3	576	NA	2304
NC_012004	1852352	0.366318	47734.7	12	13268.9	36	16087	144	9407.02	576	10124	2304
NC_002737	1852441	0.385135	38282.3	12	17138.9	36	18346.6	144	8471.4	576	9733.7	2304
NC_011661	1855560	0.339573	107227	12	29227.4	36	19963	144	10522.2	576	NA	2304
NC_008532	1856368	0.390812	30812.9	12	17990.2	36	15163	144	7728.84	576	11367.1	2304
NC_008529	1856951	0.496863	60032.1	12	62199.5	36	38714.2	144	21590.8	576	21415.5	2304
NC_008023	1860355	0.387292	37978.3	12	16350.2	36	18789.8	144	8316.97	576	9818.11	2304
NC_000853	1860725	0.462477	106221	12	64137.9	36	22911.8	144	13242.1	576	12992.2	2304
NC_008819	1864731	0.349793	61072.6	12	6259.3	36	11132.2	144	8363.36	576	12704.4	2304
NC_008054	1864998	0.49719	59741.5	12	62351.4	36	38249.1	144	21656.1	576	21569.8	2304
NC_010483	1877693	0.461777	106447	12	64557.6	36	23010.2	144	13107.6	576	13064.2	2304
NC_009662	1877931	0.396886	56381.6	12	57924.4	36	29614	144	14591.7	576	13723.6	2304
NC_013171	1883067	0.360688	61621	12	22536.3	36	22545.2	144	12879.3	576	14497.1	2304
NC_010830	1884364	0.35045	53055.9	12	13643.1	36	9365.57	144	8709.33	576	9793.04	2304
NC_011978	1884562	0.469424	110512	12	72716.9	36	27666.1	144	16181.6	576	14359.1	2304
NC_007576	1884661	0.412576	42517.2	12	31673.9	36	18005.7	144	11254	576	15579.4	2304
NC_009567	1887192	0.380092	64412.9	12	15413	36	27368.2	144	20006	576	24209.5	2304
NC_009749	1890909	0.321615	34334.7	12	23845.9	36	16042	144	9810.94	576	18296.5	2304
NC_008245	1892616	0.3226	33884.3	12	24048.9	36	16224.6	144	9719.42	576	17219.9	2304
NC_006570	1892775	0.322594	33888.4	12	24048.9	36	16231.5	144	9718.53	576	17226.4	2304
NC_010677	1893886	0.322542	33703.5	12	23841.9	36	16055	144	9795.81	576	17195.8	2304
NC_004606	1894275	0.385503	38515.2	12	17501.5	36	18860.8	144	8384.89	576	9774.44	2304
NC_008530	1894360	0.352596	37579.8	12	20594.6	36	19003.1	144	10947	576	14034.5	2304
NC_005835	1894877	0.694373	113728	12	106295	36	79083.8	144	80433	576	NA	2304
NC_003485	1895017	0.385466	38581	12	17216.3	36	18614.7	144	8495.26	576	9953.24	2304
NC_008369	1895727	0.321581	34241.9	12	23931.5	36	16197.5	144	9860.42	576	18235.3	2304
NC_007880	1895994	0.321526	34315.7	12	23912.5	36	16171.3	144	9853.72	576	18325.3	2304
NC_007296	1897573	0.383532	38707	12	17375.4	36	18658.5	144	8505.52	576	9907.49	2304
NC_009257	1898476	0.322686	33902.8	12	24042.7	36	16247.4	144	9746.13	576	17308	2304
NC_006086	1899877	0.386851	38708.5	12	16985.1	36	18577.8	144	8433.52	576	9792.27	2304
NC_004070	1900521	0.385927	38411.8	12	17417.9	36	18774.7	144	8375.23	576	9933.5	2304
NC_008601	1910031	0.32475	34778	12	24219.3	36	16760.3	144	9495.54	576	NA	2304
NC_007146	1914490	0.381567	64370.6	12	15360.5	36	27454.6	144	20238.7	576	24184.7	2304
NC_009616	1915238	0.313999	58577.4	12	26748.3	36	20360.7	144	8311.13	576	13249.9	2304
NC_010169	1923763	0.571156	107896	12	42891.3	36	23492.4	144	30592.6	576	30101.2	2304
NC_008022	1928252	0.384299	38882.6	12	17622.1	36	18957.6	144	8650.43	576	9905.68	2304
NC_005956	1931047	0.382303	60811.9	12	19889	36	17824.5	144	9777.89	576	9925.18	2304
NC_011835	1933695	0.604904	85991.1	12	32547.9	36	27449.1	144	28640.1	576	23005.2	2304
NC_008024	1937111	0.383159	39351	12	17234.7	36	18606.3	144	8577.93	576	9893.34	2304
NC_012815	1938483	0.60482	85251.4	12	32208.9	36	27152.8	144	28443.4	576	22974.6	2304
NC_012814	1938709	0.604821	85264.4	12	32213.1	36	27159.3	144	28450.2	576	22981.4	2304
NC_009718	1948941	0.349893	32514.8	12	25862.1	36	20681	144	6646.4	576	12407.8	2304
NC_011297	1959987	0.33741	101930	12	29272.8	36	17440.7	144	10089.4	576	12780.6	2304
NC_009337	1966858	0.529917	62902.3	12	45505.9	36	38660.6	144	22872.7	576	12725.4	2304
NC_009715	1971264	0.445353	109601	12	69886.1	36	67579.1	144	35441.9	576	30754.4	2304
NC_005362	1992676	0.346112	36439	12	17036.1	36	18166	144	10704.5	576	14726.5	2304
NC_006814	1993560	0.347146	31420.1	12	24157.7	36	19500.1	144	11105.5	576	14387	2304
NC_002971	1995281	0.426605	83262.1	12	6107.83	36	19338.2	144	6342.33	576	8400.52	2304
NC_009513	1999618	0.388726	30846.1	12	20619	36	23837.3	144	8906.59	576	10742.9	2304
NC_011959	2003006	0.63647	83735.1	12	44093.3	36	25424.1	144	19858.8	576	NA	2304
NC_011296	2003803	0.341289	102907	12	28918.1	36	35664.4	144	10632.7	576	NA	2304
NC_012925	2007491	0.412995	40210.5	12	21484.7	36	24370.5	144	11418.7	576	13677.5	2304
NC_008309	2007700	0.371974	46828.5	12	11541.6	36	33233.3	144	18919.7	576	21014.6	2304
NC_010793	2008987	0.305138	41371.9	12	11000.5	36	12410.3	144	8946.2	576	17917.3	2304
NC_010117	2016427	0.427642	84142.1	12	6549.6	36	19934.2	144	6649.65	576	9723.42	2304
NC_011653	2016657	0.308108	64323.7	12	22458.4	36	22881.6	144	8438.53	576	15513.6	2304
NC_011134	2024171	0.418397	68833.9	12	39880.8	36	24174.3	144	16143.9	576	14388.1	2304
NC_013525	2026947	0.480728	46053.8	12	18763.3	36	9661.48	144	5826.29	576	7402.3	2304
NC_004350	2030921	0.36825	54656.2	12	16298	36	22983.7	144	10344.1	576	11876.3	2304
NC_008531	2038396	0.377103	42685.2	12	15707.6	36	16976.6	144	7036.11	576	8593.68	2304
NC_003098	2038615	0.39716	47572.1	12	19649.6	36	22346	144	10991.2	576	13560.9	2304
NC_010609	2039414	0.388788	31240	12	21078.6	36	24226	144	9063.52	576	10928.2	2304
NC_010336	2045775	0.325733	38205.6	12	22558.2	36	15787.2	144	9012.35	576	17514.3	2304
NC_008533	2046115	0.39706	47654	12	19655.5	36	22407.5	144	10988.2	576	13537.2	2304
NC_009802	2052007	0.394289	102740	12	69789.9	36	72641.7	144	34663.6	576	34741.1	2304
NC_006526	2056416	0.463283	88743.5	12	50076.1	36	31960.9	144	28682.6	576	23932.5	2304
NC_011072	2078953	0.396375	48665.8	12	19849.1	36	22486.6	144	11150.1	576	13743.3	2304
NC_010080	2080931	0.37077	44739.9	12	25498.9	36	16499.1	144	10719.7	576	14677.1	2304
NC_008618	2089645	0.591843	85744.6	12	48739.5	36	22416.8	144	28843.7	576	25166	2304
NC_009443	2095698	0.411134	41426.5	12	21788.9	36	24802.7	144	11582.5	576	13758.8	2304
NC_012924	2095898	0.411068	41625	12	21942	36	25056.1	144	11682.5	576	13951.1	2304
NC_009442	2096309	0.411097	41533	12	21679.8	36	24779.6	144	11511.2	576	13782.1	2304
NC_010610	2098685	0.51469	46774.2	12	48050.2	36	32934.4	144	17569.6	576	21801	2304
NC_011999	2102324	0.368769	17526.3	12	22827.4	36	24327.4	144	10485.3	576	12204.7	2304
NC_013416	2105764	0.445531	114554	12	23477.7	36	32458.2	144	25149.8	576	22560.4	2304
NC_010103	2105969	0.572077	119105	12	47742.4	36	25716.9	144	33903.8	576	33175.2	2304
NC_012891	2106340	0.395771	46284.2	12	18496.3	36	22429.1	144	10376	576	11390.8	2304
NC_004310	2107794	0.57214	119294	12	47815.7	36	25813.4	144	33994.6	576	33213.1	2304
NC_012751	2110331	0.403232	60539.6	12	27418.1	36	18164.7	144	9749.79	576	10009.1	2304
NC_005090	2110355	0.48458	120261	12	92249.9	36	53679.8	144	35240.1	576	26913.7	2304
NC_009505	2111370	0.571775	119628	12	47751.4	36	25736.2	144	33588.8	576	33266.5	2304
NC_012467	2111882	0.397458	49296.8	12	20113.9	36	23177.2	144	11298.3	576	14042.2	2304
NC_012469	2112148	0.39767	49163	12	20169.7	36	23060.8	144	11237.9	576	14153	2304
NC_013119	2117050	0.572253	119926	12	48038.5	36	25993.5	144	34046.5	576	33522.2	2304
NC_012466	2120234	0.397438	49148.1	12	20358.5	36	23028.7	144	11578.9	576	14125.3	2304
NC_007618	2121359	0.57157	119381	12	47612	36	25749	144	33753.6	576	32966.1	2304
NC_010742	2122487	0.571589	119554	12	47653	36	25781.4	144	33866.6	576	32973.9	2304
NC_006932	2124241	0.571558	119512	12	47642.5	36	25796.2	144	33811.7	576	33050.1	2304
NC_013355	2124771	0.468289	91822.2	12	51119.2	36	31694.9	144	28133.6	576	23404.7	2304
NC_012441	2125701	0.571521	119352	12	47615.4	36	25744.4	144	33734.7	576	33084.4	2304
NC_009488	2127051	0.30531	42019.1	12	11367.1	36	13515.4	144	11860.3	576	23744	2304
NC_007432	2127839	0.356224	28985.4	12	12347.3	36	21828.1	144	7791.64	576	11835.4	2304
NC_013385	2129237	0.594484	53971	12	46701.2	36	42946.3	144	25592.1	576	20299.4	2304
NC_013520	2132142	0.386293	13274.2	12	17035.5	36	22519.6	144	12993.3	576	15958.3	2304
NC_009828	2135342	0.38697	68148	12	37389.2	36	20121.2	144	6353.92	576	11613.2	2304
NC_012778	2144190	0.377127	45994	12	67599.1	36	29046.4	144	13646.4	576	24273.8	2304
NC_013016	2145295	0.519472	125880	12	43949.3	36	66411.8	144	53487.6	576	54363.1	2304
NC_012926	2146229	0.410648	42574.8	12	22086.8	36	25475.2	144	11853.7	576	14147.5	2304
NC_012470	2149868	0.415324	70420.7	12	38939.7	36	24330.4	144	16638.7	576	15003.4	2304
NC_010120	2153416	0.517003	125792	12	42590.5	36	65022.1	144	53090.5	576	53819.5	2304
NC_002946	2153922	0.526897	139955	12	48607.7	36	65480	144	49619.3	576	46079.9	2304
NC_002932	2154946	0.565296	86461.2	12	47675.1	36	36236.9	144	29193.5	576	34937.7	2304
NC_013124	2158157	0.682893	130201	12	82040.4	36	20952.5	144	18936.9	576	NA	2304
NC_009727	2158758	0.424358	88141.3	12	6311.79	36	20405.1	144	6771.29	576	8658.67	2304
NC_009379	2159490	0.448341	59804.4	12	21804.5	36	11638	144	17842.6	576	17612.2	2304
NC_004116	2160267	0.356466	29829	12	12686.7	36	21705.8	144	8025.17	576	11869.5	2304
NC_003028	2160842	0.396973	50026.1	12	20289.4	36	23179.1	144	11857.1	576	15192.8	2304
NC_010003	2169548	0.341232	57437.6	12	20046.9	36	20396.2	144	5805.59	576	8960.28	2304
NC_003116	2184406	0.518091	128794	12	43741.1	36	65381.9	144	53599	576	54494.7	2304
NC_012468	2184682	0.397256	50511.7	12	20734.8	36	23466.7	144	11534.3	576	14181.6	2304
NC_008767	2194961	0.516237	127730	12	44021.2	36	65795.4	144	52239.4	576	53622.8	2304
NC_009785	2196662	0.405068	57665.6	12	22465.1	36	16616.1	144	9558.71	576	11113.9	2304
NC_007575	2201561	0.34462	62403.7	12	57902.6	36	43734.8	144	20263.1	576	NA	2304
NC_010582	2209198	0.394622	50929.8	12	20435.8	36	23470.1	144	11639.3	576	14852.2	2304
NC_004368	2211485	0.356274	31920.1	12	12625.6	36	22571.6	144	8457.21	576	12181.2	2304
NC_011900	2221315	0.394886	50892.5	12	20295	36	23787.4	144	11714.1	576	14623.9	2304
NC_009482	2224914	0.608435	123332	12	65528.3	36	31563.2	144	41241	576	19401.4	2304
NC_011035	2232025	0.523665	140818	12	49104	36	66005.2	144	49600.4	576	46024.4	2304
NC_007513	2234828	0.541645	82733.7	12	30326.8	36	21146.3	144	18622	576	15674.4	2304
NC_010278	2242062	0.412328	97869.1	12	37443.9	36	36909.4	144	24491	576	28356.2	2304
NC_010380	2245615	0.396309	51658.6	12	20671.5	36	23712.6	144	12106.9	576	15088.4	2304
NC_012471	2253793	0.412825	69801.5	12	38316.5	36	24066.9	144	16355.2	576	15774.4	2304
NC_004307	2256640	0.601198	61744.3	12	48994.6	36	24640.1	144	34046.2	576	26151.8	2304
NC_002663	2257487	0.404049	62770.8	12	13758.1	36	25902.6	144	18629.4	576	21956.9	2304
NC_010519	2263857	0.373781	54724.7	12	12890.3	36	38403.3	144	21583.4	576	22548.6	2304
NC_011852	2269156	0.399931	55231.3	12	17344.1	36	48297.8	144	26714.2	576	30577.1	2304
NC_003112	2272360	0.515278	131036	12	45637.2	36	67722.3	144	53523.9	576	54050.6	2304
NC_009053	2274482	0.412995	99609.6	12	37714.7	36	37464.7	144	24897.4	576	28535.8	2304
NC_010794	2287145	0.454828	144541	12	27740.6	36	31276.7	144	19782.8	576	8862.77	2304
NC_011027	2289249	0.557961	86006.7	12	52417.5	36	35831.8	144	32055.4	576	32215.5	2304
NC_008497	2291220	0.462189	37276.2	12	41250.3	36	15089.7	144	10493.1	576	10846.9	2304
NC_012785	2302126	0.41546	57007.2	12	39324.1	36	18892.3	144	9718.48	576	11188.7	2304
NC_013512	2306351	0.389698	62975.8	12	44235.6	36	49388.7	144	22526.3	576	32792.5	2304
NC_012913	2313035	0.42231	96828.2	12	20914.4	36	24863	144	22221.2	576	21996.6	2304
NC_006300	2314078	0.42538	123889	12	31182.4	36	32048.1	144	22435.4	576	22231.5	2304
NC_009655	2319663	0.449186	132362	12	35595.8	36	32674.4	144	26303.7	576	22406.6	2304
NC_010939	2331981	0.412124	99033	12	37686.6	36	37726	144	25024.2	576	28792.6	2304
NC_009850	2341251	0.270452	86423.9	12	32737.7	36	53429.8	144	25462.2	576	NA	2304
NC_012846	2341328	0.380572	69654.2	12	26176.2	36	24548	144	12429.8	576	11329.9	2304
NC_002950	2343476	0.482879	33188.3	12	48355.8	36	30661.2	144	19889.2	576	16916.4	2304
NC_010424	2349476	0.608471	39053	12	47573.2	36	34679	144	22716.9	576	17876.2	2304
NC_010729	2354886	0.483593	34153	12	50052.6	36	32874.8	144	20565.7	576	18771.4	2304
NC_010321	2362816	0.345128	67429.8	12	26804	36	33006	144	11604	576	14605.8	2304
NC_007512	2364842	0.5733	56946.5	12	59877.1	36	41259.6	144	29881.7	576	17662.2	2304
NC_002662	2365589	0.353294	78930.7	12	15830	36	28666.2	144	12664.9	576	21477.5	2304
NC_009481	2366980	0.60236	108323	12	49720	36	23128.8	144	24991.8	576	16127.9	2304
NC_010545	2369219	0.641852	33613.7	12	32989.7	36	43150.2	144	42955.8	576	23853.4	2304
NC_010816	2375792	0.601461	65523.1	12	51570.2	36	25863.9	144	36042.7	576	27306.4	2304
NC_009009	2388435	0.434002	73618	12	35345.8	36	24063.1	144	14382.3	576	15233.5	2304
NC_007503	2401520	0.420497	149247	12	45893.4	36	40360	144	17839.9	576	14919.4	2304
NC_005071	2410873	0.507398	89634.4	12	28452.2	36	16031.4	144	13533.3	576	14086.3	2304
NC_005861	2414465	0.347173	91993.8	12	3863.22	36	12046.5	144	7093.07	576	10582.2	2304
NC_007520	2427734	0.4313	81038.3	12	26213.9	36	19443	144	12129.8	576	12900.3	2304
NC_005070	2434428	0.594126	85028.9	12	55261.1	36	36155.1	144	26557	576	15659.2	2304
NC_008527	2438589	0.358557	78704.1	12	16078.8	36	28156.6	144	12661.6	576	21704.3	2304
NC_008578	2443540	0.669074	91651.6	12	47742.7	36	33679.9	144	28359.5	576	18248.3	2304
NC_012704	2446804	0.574599	47998.9	12	11713.6	36	26192.9	144	26075	576	15501.6	2304
NC_010320	2457259	0.345187	69165.2	12	26639.7	36	33502.8	144	12480.9	576	15315.3	2304
NC_007164	2462499	0.613954	27885.2	12	31312.2	36	30278.6	144	34959.8	576	23369.4	2304
NC_013192	2465610	0.296457	90574.7	12	40016.7	36	35681.8	144	14493.3	576	NA	2304
NC_008025	2467205	0.666362	40425.4	12	36670.7	36	37938.9	144	37082.1	576	48469.6	2304
NC_010513	2475130	0.519175	59190.4	12	20188.5	36	24018.5	144	16784.2	576	14683.6	2304
NC_002935	2488635	0.534785	37068.2	12	19441	36	25877.5	144	22149.1	576	16427.5	2304
NC_004461	2499279	0.320952	18829.8	12	8576.36	36	23141	144	11196.4	576	12970.1	2304
NC_012803	2501097	0.729952	71907.5	12	57287	36	80786.9	144	51135.2	576	NA	2304
NC_007516	2510659	0.592176	96042.1	12	50514.1	36	33412.2	144	27593.1	576	15101.9	2304
NC_011059	2512923	0.500951	68528.7	12	60837.6	36	37999.4	144	21783	576	12977.4	2304
NC_007350	2516575	0.332399	26321	12	12908.4	36	22745.7	144	13264.1	576	15132.3	2304
NC_004556	2519802	0.517764	59969.6	12	20249.2	36	25182.3	144	17486.3	576	15421.3	2304
NC_009004	2529478	0.357456	81308.4	12	16203.9	36	28770.8	144	12482.3	576	20246	2304
NC_010577	2535690	0.517568	60150.8	12	20337.9	36	25510.5	144	17621.4	576	15582.9	2304
NC_012968	2547570	0.455102	86525.2	12	37046	36	19791.2	144	17360.7	576	13275.6	2304
NC_008593	2547720	0.288557	52935.4	12	27082.8	36	31945.3	144	14777	576	23331.7	2304
NC_006085	2560265	0.600107	45595.3	12	31489.7	36	28517.3	144	20806.1	576	18784.6	2304
NC_009663	2562277	0.438715	40278.4	12	62772.3	36	41693.2	144	18704	576	18364	2304
NC_012121	2566424	0.346327	37640.8	12	19387.1	36	32089.1	144	15801.6	576	19207.8	2304
NC_007514	2572079	0.442782	109785	12	43653.2	36	75092.9	144	30640.3	576	34338.4	2304
NC_011899	2578146	0.378832	114680	12	78477.4	36	53814.9	144	13588.3	576	11253.8	2304
NC_013422	2582886	0.547136	105082	12	42912.6	36	17892.4	144	28929.4	576	16893.2	2304
NC_006087	2584158	0.67676	99545.9	12	35421	36	38627.5	144	30907.2	576	27390.4	2304
NC_004113	2593857	0.539179	78513.1	12	23005.3	36	45821.3	144	45851.7	576	37548.5	2304
NC_008319	2606748	0.524473	100798	12	29040.7	36	16711.1	144	16081.1	576	14302.8	2304
NC_013162	2612925	0.39588	28714	12	35862.7	36	76516.2	144	23576.4	576	28300.1	2304
NC_002976	2616530	0.321514	19227.5	12	9329.07	36	24086.5	144	11399.7	576	13319.7	2304
NC_010161	2619061	0.388561	86566.6	12	34415.9	36	28955.7	144	16587.8	576	14439.3	2304
NC_007644	2628784	0.557915	82868.2	12	80588.1	36	81038.5	144	20648.8	576	17865.4	2304
NC_001263	2648638	0.670104	57447.6	12	42629.5	36	73475.2	144	50855.2	576	88705.7	2304
NC_007204	2650701	0.428002	55155.5	12	64191.5	36	37449.4	144	17511.6	576	22067.6	2304
NC_008344	2661057	0.484863	67681.5	12	52723.1	36	23535.5	144	14679.6	576	11059.2	2304
NC_010655	2664102	0.557624	104066	12	123748	36	43848.7	144	23470.8	576	23743.5	2304
NC_008789	2678452	0.679817	40667.9	12	59452.5	36	60146.3	144	52113.3	576	31631.4	2304
NC_002488	2679306	0.526741	63370.2	12	21190.8	36	25328.5	144	17908	576	16202.6	2304
NC_008820	2682675	0.500076	94355.4	12	28819	36	18313.7	144	14215.6	576	14030.5	2304
NC_007168	2685015	0.327926	18751.7	12	13287.2	36	26410.8	144	14677.6	576	18058.5	2304
NC_003869	2689445	0.375709	98464.2	12	39943.1	36	36518.9	144	15338	576	16644.5	2304
NC_007604	2695903	0.5547	79250.8	12	68031.6	36	35711.5	144	45510.3	576	32953.6	2304
NC_006576	2696255	0.554843	78908.2	12	67771.5	36	35462.2	144	45198.9	576	32669.3	2304
NC_010617	2697540	0.711638	60757	12	52017.5	36	90969.5	144	60907.8	576	43326.8	2304
NC_006677	2702173	0.610722	91957	12	74475.3	36	23697.9	144	43455.6	576	31342.2	2304
NC_010831	2736403	0.489271	64381.4	12	71340.9	36	37455.3	144	20525.5	576	14965.6	2304
NC_013523	2741033	0.681028	68447.6	12	48233.6	36	52731	144	26544.9	576	NA	2304
NC_007622	2742531	0.327787	32194.5	12	11313.6	36	28812.5	144	14740.8	576	17046.8	2304
NC_013174	2749646	0.584167	94875.9	12	21658.9	36	32401.7	144	24713	576	21374.8	2304
NC_010803	2763181	0.513168	78743.5	12	92926.4	36	43254.1	144	28861	576	19636.1	2304
NC_013062	2768102	0.426928	97965.1	12	63727.6	36	23544.8	144	21464.6	576	13652.3	2304
NC_013169	2785024	0.716275	72852	12	77503	36	77944	144	46982.2	576	NA	2304
NC_012590	2790189	0.606342	34798.7	12	31198.8	36	39299.9	144	44651.8	576	24795.7	2304
NC_004557	2799251	0.287493	80672.1	12	34161.4	36	35136.9	144	13764.5	576	20123.2	2304
NC_002953	2799802	0.328504	33398.5	12	11852.2	36	29620.4	144	15215.8	576	17603.2	2304
NC_002951	2809422	0.328175	33633.6	12	11939.2	36	29591.5	144	15586	576	17810.1	2304
NC_004757	2812094	0.507182	71739.1	12	89303.4	36	32371.6	144	20137	576	14677.1	2304
NC_008555	2814130	0.36352	59103.3	12	22363.6	36	32345.8	144	19023.3	576	17682.5	2304
NC_002745	2814816	0.328435	33291.8	12	11990.7	36	29312.6	144	15290	576	17602.2	2304
NC_012526	2819842	0.633882	53395.7	12	75627.5	36	28307.9	144	30552.5	576	30199.4	2304
NC_003923	2820462	0.328296	33746.5	12	11870.8	36	29742.2	144	15339.9	576	17642.8	2304
NC_007795	2821361	0.328683	33465.9	12	11973.6	36	29783.8	144	15476.5	576	17500.2	2304
NC_013450	2824404	0.328376	33808	12	12165.5	36	29546.7	144	15538.6	576	17842.9	2304
NC_011593	2832748	0.598631	81366.7	12	49641.2	36	29340.8	144	35891.9	576	27211.7	2304
NC_006512	2839318	0.470402	52990.2	12	49280.1	36	31526.9	144	25072.8	576	15763.6	2304
NC_003062	2841580	0.593752	146026	12	77976.6	36	46115.6	144	49326.1	576	31037.8	2304
NC_002967	2843201	0.378738	118415	12	70753.2	36	42606.7	144	20235.7	576	16543.4	2304
NC_011567	2846746	0.417768	126464	12	28347.5	36	47960.1	144	36590.6	576	19647.8	2304
NC_013166	2852073	0.436871	50499.2	12	38897.5	36	21166.5	144	13991.3	576	11757.5	2304
NC_008686	2852282	0.667064	130912	12	94922.1	36	70161.8	144	62235.9	576	54604.4	2304
NC_009613	2861988	0.325394	78643.4	12	25274	36	36650.7	144	23321.5	576	21203.7	2304
NC_013223	2864304	0.575401	84394.6	12	47998	36	21765.6	144	33575.5	576	19415.6	2304
NC_007793	2872769	0.32751	33957	12	12170.2	36	30050.2	144	15569.9	576	17870.4	2304
NC_010079	2872915	0.327563	33941.4	12	12165	36	30056.3	144	15586.9	576	17862.5	2304
NC_011883	2873437	0.580722	115626	12	83024.6	36	33822	144	43119.7	576	42112.2	2304
NC_002758	2878529	0.328778	33703.1	12	12005	36	29656	144	15470.3	576	17721	2304
NC_009641	2878897	0.328883	33636.9	12	12011.6	36	30194.6	144	15807.8	576	17865.5	2304
NC_009782	2880168	0.328777	33727.3	12	12010.3	36	29697.6	144	15475.8	576	17718	2304
NC_011206	2885038	0.588505	63777.9	12	49234.6	36	30191.1	144	31032.9	576	19649.9	2304
NC_009667	2887297	0.560509	137792	12	63193	36	27125.4	144	36069.3	576	29547.9	2304
NC_012578	2892523	0.478319	73952.6	12	47812.1	36	20303	144	30232.4	576	22314.5	2304
NC_008526	2895264	0.466195	95420.1	12	54696.8	36	17146.2	144	13118.2	576	13756.2	2304
NC_006840	2897536	0.38953	39042.9	12	36201.6	36	31115.4	144	22303.2	576	21652.8	2304
NC_002952	2902619	0.328072	34327.2	12	12007.5	36	29801.1	144	15257.3	576	17909.9	2304
NC_002973	2905187	0.380412	66846.4	12	22752.8	36	33292.1	144	17933.3	576	17850.5	2304
NC_009632	2906507	0.329507	33885.8	12	12204.7	36	30189.6	144	15589.2	576	18080.3	2304
NC_009487	2906700	0.329494	33897.9	12	12206	36	30199.1	144	15584.8	576	18084.7	2304
NC_013209	2907495	0.530368	126511	12	90382.2	36	23802.2	144	40500.9	576	36566	2304
NC_007404	2909809	0.660672	166077	12	57374.7	36	67351.9	144	49645.3	576	29221.7	2304
NC_012488	2912690	0.380623	66987.1	12	22987.9	36	33413	144	18167.9	576	17933.7	2304
NC_012034	2919718	0.351725	111414	12	45701.6	36	36260.7	144	18470.5	576	19710.3	2304
NC_007775	2932766	0.602373	105874	12	54400.5	36	54034.9	144	48760.6	576	38766.4	2304
NC_008346	2936195	0.448659	93420.5	12	52275.8	36	41684.8	144	14427	576	14060.1	2304
NC_003210	2944528	0.37981	67110.9	12	22860.2	36	33225.7	144	17887.6	576	17950	2304
NC_002505	2961149	0.476948	74178.2	12	47785.8	36	20479.8	144	30223.4	576	22216.4	2304
NC_013199	2968598	0.467443	97198.1	12	59684.2	36	17597.4	144	15976.2	576	16829.8	2304
NC_009437	2970275	0.352541	112693	12	42772.3	36	34193.4	144	17730.8	576	21151.3	2304
NC_007947	2971517	0.557191	105482	12	48452.5	36	37788.8	144	33382.4	576	20533.4	2304
NC_011660	2976212	0.381937	68958.3	12	22196.1	36	34246.4	144	18247.2	576	18603.7	2304
NC_009524	2978976	0.448749	70801	12	80930.3	36	35135.8	144	22246.3	576	19556.4	2304
NC_011761	2982397	0.587725	67446.9	12	51512.1	36	30494.3	144	31691.3	576	19385.1	2304
NC_012969	2995511	0.548604	127186	12	61043	36	36929.3	144	42131.4	576	27321.7	2304
NC_012673	2999895	0.484626	141635	12	24101.2	36	36262.5	144	26961.4	576	17820.4	2304
NC_012225	3000694	0.270627	72701.9	12	45753.1	36	60449.3	144	24278.2	576	35876.6	2304
NC_010475	3008047	0.49631	111319	12	28093.6	36	40497.5	144	58446.2	576	51463.7	2304
NC_013198	3010111	0.4669	97256.2	12	59535.2	36	16638.2	144	15792.2	576	16831.4	2304
NC_003212	3011208	0.37439	67324.3	12	21516.2	36	34245.8	144	18979.2	576	19837.5	2304
NC_011060	3018238	0.480776	89172.6	12	63539.5	36	53083.9	144	27121	576	21442	2304
NC_013205	3018755	0.623346	122771	12	41255.2	36	33915.5	144	26743.3	576	21017.6	2304
NC_009457	3024069	0.477801	76867.3	12	48840.3	36	20890.5	144	30883.4	576	22636.2	2304
NC_009454	3025375	0.529611	122531	12	90076.2	36	52667.8	144	24051.9	576	22459.6	2304
NC_003366	3031430	0.285661	105837	12	27156.9	36	32196.7	144	15142.1	576	NA	2304
NC_010556	3034136	0.477183	145780	12	61729.6	36	37458.1	144	24998.4	576	20253	2304
NC_007776	3046682	0.584503	118674	12	55693.5	36	47084.9	144	51390	576	41138	2304
NC_007722	3052398	0.630685	153847	12	66502.7	36	39394.3	144	47483.8	576	31722	2304
NC_007969	3059876	0.422913	61883.7	12	70964.9	36	43626.8	144	17320.9	576	18588.2	2304
NC_010337	3075407	0.569752	79157.5	12	59200	36	59609.8	144	27672.4	576	23432.2	2304
NC_008260	3120143	0.547278	65886	12	42415.1	36	27881.3	144	30127.2	576	19272.9	2304
NC_009922	3123558	0.362573	59684.5	12	28233.8	36	41360.2	144	14034.6	576	12962.3	2304
NC_008639	3133902	0.483514	92926.6	12	80394.5	36	52398.5	144	26445.7	576	19659.4	2304
NC_004369	3147090	0.6314	85356.4	12	63187.6	36	72192.6	144	60187.6	576	38837.4	2304
NC_009049	3147721	0.690927	152632	12	73433.9	36	88033.9	144	61783.2	576	54699.5	2304
NC_012668	3149584	0.47517	78081.1	12	49181.3	36	20890.4	144	30852.3	576	22372.4	2304
NC_011963	3152792	0.691761	152593	12	73238.1	36	87545.5	144	61654.2	576	54085.6	2304
NC_013165	3165038	0.602116	73420.8	12	74611.8	36	43903.6	144	37055.9	576	31289.3	2304
NC_010718	3165557	0.363223	68087.7	12	12361.2	36	31408.9	144	9785.73	576	12234	2304
NC_012559	3169329	0.623523	97147.4	12	133118	36	53421.5	144	56531.3	576	42183.8	2304
NC_007614	3184243	0.539426	87478.9	12	43903.6	36	32634.7	144	17756.9	576	11889.1	2304
NC_007493	3188609	0.690053	153380	12	71989.3	36	88420.2	144	60507	576	53852.4	2304
NC_012984	3197759	0.446609	53956.6	12	68886.3	36	21115	144	10855.9	576	15410.9	2304
NC_008044	3200938	0.604129	125905	12	55516.5	36	25588.6	144	42883.3	576	29211.3	2304
NC_007481	3214944	0.402348	131578	12	36895	36	27268.4	144	28753.5	576	23870.9	2304
NC_009428	3217726	0.684775	139737	12	78612.3	36	83530.7	144	58263.3	576	54683	2304
NC_004668	3218031	0.375274	88467.3	12	16952.9	36	37795.5	144	18696	576	19724.8	2304
NC_008148	3225748	0.704766	53234.5	12	56709.8	36	134544	144	60658.8	576	53112.7	2304
NC_008261	3256683	0.283792	116107	12	29437.9	36	34191.3	144	16118.2	576	27285.1	2304
NC_010407	3258645	0.725562	196899	12	73966.8	36	102107	144	58880.7	576	46620.3	2304
NC_013456	3259580	0.448788	58335.6	12	37899.5	36	22284.1	144	18198.4	576	16013	2304
NC_013501	3261604	0.645371	63269.2	12	107369	36	86851.2	144	60025.8	576	43925.5	2304
NC_002677	3268203	0.577967	42554.9	12	59308	36	20488.9	144	19438.1	576	12227.1	2304
NC_008340	3275944	0.675313	39355.3	12	67177.6	36	75728.7	144	54551.9	576	41776.2	2304
NC_004459	3281944	0.464499	83348.8	12	43199.2	36	25057.7	144	21771.1	576	18244.7	2304
NC_006958	3282708	0.538418	76983.9	12	34421.3	36	30526.4	144	34110.7	576	24673	2304
NC_004603	3288558	0.453856	72063.1	12	43309.9	36	22273.1	144	21370.8	576	18560.2	2304
NC_011026	3293456	0.450389	255120	12	29352.9	36	35200.2	144	22334.2	576	29282.4	2304
NC_008060	3294563	0.669357	294915	12	87997.2	36	79393.5	144	50670.5	576	42655.5	2304
NC_009480	3297891	0.726642	207700	12	72908.8	36	108002	144	60193.8	576	47576.9	2304
NC_011753	3299302	0.440437	48163	12	49535	36	22121.9	144	20650	576	17554.6	2304
NC_002977	3304561	0.635846	91165.8	12	80745.5	36	47136.5	144	43886	576	27767.2	2304
NC_004567	3308274	0.444667	54874	12	69348.1	36	21325.9	144	11080.1	576	15584.2	2304
NC_003450	3309401	0.538103	77241.1	12	34509.1	36	30733.7	144	34315.8	576	24751.4	2304
NC_009342	3314179	0.54133	79348	12	35883.1	36	30441.2	144	34470.1	576	24954.4	2304
NC_011312	3325165	0.392284	42718.9	12	30368.4	36	36233.4	144	24367.7	576	24986.7	2304
NC_008048	3345170	0.655015	238622	12	87271	36	63382.1	144	58423.8	576	50500.4	2304
NC_006369	3345687	0.38415	94283.8	12	17514.4	36	25819.7	144	13681.2	576	10891.2	2304
NC_005139	3354505	0.464113	83781.7	12	44554.1	36	25537.7	144	22312.4	576	18464.9	2304
NC_008347	3368780	0.627276	131524	12	91678.7	36	43705.5	144	48114.5	576	41193.6	2304
NC_009484	3389227	0.679927	195289	12	80053.9	36	86522.3	144	61434.1	576	52544	2304
NC_002942	3397754	0.382695	95362.8	12	16777.6	36	25988.5	144	13586.8	576	10323.3	2304
NC_007406	3402093	0.62049	192788	12	64835.2	36	34344.8	144	34562.1	576	26836.2	2304
NC_010528	3416911	0.675116	139661	12	122304	36	94351.5	144	72842.8	576	47913.7	2304
NC_010400	3421954	0.391916	77693.3	12	30701.7	36	23240	144	28910.2	576	41231.1	2304
NC_009138	3424307	0.542949	176504	12	83034.1	36	41126.8	144	36289.7	576	25302.8	2304
NC_010551	3443583	0.668984	310314	12	89630.8	36	84577.5	144	52885.4	576	42333	2304
NC_010804	3448421	0.66869	359732	12	91988.8	36	82083.6	144	54971.9	576	43409.8	2304
NC_010084	3448466	0.668693	359716	12	91984.9	36	82086.3	144	54969.9	576	43414.8	2304
NC_012781	3449685	0.414812	63936.7	12	89735.2	36	41755.5	144	17050.7	576	21760.9	2304
NC_012982	3455622	0.452301	115326	12	28533.4	36	22010.7	144	22115.3	576	19793	2304
NC_008836	3458208	0.68155	395668	12	67626.1	36	85890.6	144	58666.7	576	46396.1	2304
NC_008751	3462887	0.630119	71636.3	12	90586.7	36	67914.9	144	72546.3	576	49419	2304
NC_011901	3464554	0.65063	71993.4	12	67810.4	36	87311.9	144	65861.2	576	51821.3	2304
NC_012793	3464618	0.428396	153163	12	31556.4	36	53509.2	144	21352.6	576	18033	2304
NC_012691	3471292	0.49027	77120.9	12	125061	36	34905.9	144	30305.4	576	21709	2304
NC_010622	3479187	0.630264	276896	12	62177.6	36	46753.9	144	40602.6	576	31535.2	2304
NC_007484	3481691	0.503176	89877.4	12	19600	36	29734.5	144	15248	576	13009.8	2304
NC_008542	3483902	0.667814	309757	12	93891.8	36	85966	144	54808.8	576	45383	2304
NC_009080	3495687	0.681644	400337	12	68340	36	86556.5	144	59134.7	576	46681.9	2304
NC_008785	3497479	0.681498	400522	12	69019.1	36	86885.1	144	59304.4	576	46936.9	2304
NC_006368	3503610	0.383719	98183.2	12	16887.7	36	26481.9	144	14021.4	576	11311.8	2304
NC_006348	3510148	0.681542	401663	12	69172	36	86474.1	144	59439.7	576	46767.4	2304
NC_006138	3523383	0.468112	85903.4	12	53865.4	36	52765.2	144	24623.2	576	19673.4	2304
NC_013222	3530383	0.552933	115463	12	84122.3	36	51467.1	144	39979.4	576	31013.2	2304
NC_010508	3532883	0.667195	311368	12	94955.3	36	86146.9	144	54896.2	576	44658.6	2304
NC_006510	3544776	0.520862	226774	12	62455.6	36	70745.7	144	41737.5	576	25411.2	2304
NC_009328	3550319	0.490097	170174	12	46002	36	64166.1	144	34821.4	576	21440.3	2304
NC_007677	3551823	0.662167	69244.8	12	42527.4	36	73186.8	144	28972.1	576	34519.6	2304
NC_007794	3561584	0.651528	146895	12	88767.1	36	53459.1	144	63794.4	576	42211.5	2304
NC_006177	3566135	0.686684	38915	12	91566.6	36	92422	144	44886.7	576	36930.9	2304
NC_002937	3570858	0.631426	73605.9	12	94011	36	69484.7	144	76132.6	576	50755.4	2304
NC_000911	3573470	0.477203	166369	12	31896.7	36	61649.5	144	67111.6	576	49375.8	2304
NC_009494	3576470	0.384785	100571	12	17717.1	36	27288	144	14520.4	576	11286.3	2304
NC_008510	3576473	0.402286	261491	12	40553.5	36	23048.7	144	16338.3	576	19059.8	2304
NC_005966	3598621	0.404296	98563.6	12	48610	36	22890.7	144	25150.9	576	24199.9	2304
NC_010602	3599677	0.388948	193059	12	46167.6	36	33486.4	144	22704	576	23947.5	2304
NC_010842	3603977	0.388915	193128	12	46239.7	36	33481.6	144	22713.8	576	23904.7	2304
NC_009253	3608104	0.422753	110951	12	31319.7	36	26913.1	144	13635	576	14197.2	2304
NC_008508	3614446	0.402349	264465	12	40925.3	36	23310.4	144	16404.9	576	19032.8	2304
NC_013172	3614992	0.720458	148879	12	91576.9	36	131475	144	73875.8	576	NA	2304
NC_013411	3622844	0.52422	236845	12	68548.7	36	71559.9	144	44879.1	576	28162.5	2304
NC_004193	3630528	0.356813	33049.9	12	28336.6	36	36008.7	144	17535.5	576	14488.2	2304
NC_013204	3632260	0.642046	138207	12	88392.2	36	83365.5	144	55208.7	576	38927.6	2304
NC_007333	3642249	0.675029	53629.1	12	46599.6	36	60395.8	144	64006.2	576	53562.6	2304
NC_012856	3647724	0.635583	170950	12	77070.8	36	47015.9	144	51147.3	576	35536	2304
NC_009256	3652814	0.664862	316190	12	80566.3	36	81818.4	144	48218.7	576	38844.9	2304
NC_003047	3654135	0.627289	194987	12	80086.1	36	52358.8	144	47047.9	576	26056.9	2304
NC_010723	3659644	0.273612	73059.2	12	24784.2	36	46803.4	144	17910.9	576	25842.8	2304
NC_007498	3665893	0.551137	99131.1	12	82839.8	36	36380.2	144	29644.3	576	20797.2	2304
NC_007510	3694126	0.662051	309180	12	98774.8	36	83464.5	144	54168.8	576	43691.5	2304
NC_007963	3696649	0.639119	118561	12	79727.6	36	79802.2	144	55458.1	576	37922.9	2304
NC_009848	3704465	0.412869	112523	12	37803.3	36	39877.8	144	25143.7	576	18585.3	2304
NC_008358	3705021	0.619303	145017	12	72242.8	36	42379.2	144	49649.2	576	40581.3	2304
NC_003295	3716413	0.67037	159147	12	102101	36	80004.6	144	65856.6	576	43421.4	2304
NC_011989	3726375	0.576576	162621	12	100099	36	44360.3	144	51290.3	576	45064.1	2304
NC_007519	3730232	0.578361	113569	12	144405	36	39216.4	144	60876.5	576	37691.5	2304
NC_010645	3732255	0.615826	133251	12	72831.5	36	37212.3	144	53176.4	576	37907.5	2304
NC_013530	3742776	0.724876	177887	12	106789	36	102455	144	62789	576	NA	2304
NC_011386	3745629	0.623995	226676	12	63216.1	36	46669.8	144	52242.8	576	34829	2304
NC_013508	3760463	0.597344	92006.7	12	127034	36	78333.1	144	57152.5	576	39107.2	2304
NC_009698	3760560	0.281847	107608	12	40260.5	36	40157.4	144	13448.2	576	22375.8	2304
NC_011595	3760981	0.390437	86447.9	12	33920	36	25989	144	27041.2	576	27466.3	2304
NC_009783	3765351	0.455465	65449.1	12	51176.9	36	25895.2	144	25713	576	22505.7	2304
NC_009636	3781904	0.615022	188888	12	75531.4	36	43327.8	144	38818.5	576	20169.7	2304
NC_005363	3782950	0.506455	159475	12	81148.9	36	29029.2	144	37581.8	576	30675.8	2304
NC_009952	3789584	0.660155	118685	12	72533.6	36	64108	144	71756.5	576	55654.4	2304
NC_008571	3798465	0.366108	97065.4	12	53109.6	36	32130.1	144	20890.9	576	18509.3	2304
NC_010674	3800327	0.275114	77559.6	12	25949.4	36	47249.8	144	17839.1	576	25883.9	2304
NC_007347	3806533	0.646752	162437	12	104336	36	58065.7	144	57131.4	576	34893.9	2304
NC_007651	3809201	0.672862	427875	12	67112.3	36	85317.9	144	58276.2	576	45722.5	2304
NC_002939	3814139	0.609373	70326.6	12	53461.2	36	80128	144	41542.2	576	32564.5	2304
NC_013410	3842635	0.480518	137595	12	36392.1	36	48714.1	144	35023.9	576	32999.9	2304
NC_009012	3843301	0.389866	93730.4	12	97921.2	36	37364.6	144	13877.4	576	16137.9	2304
NC_009697	3863450	0.282053	110186	12	41143.6	36	41002.2	144	13719.6	576	22888.1	2304
NC_011000	3870082	0.666814	339149	12	100626	36	93127.2	144	59017.4	576	47114.5	2304
NC_010694	3883467	0.537318	91458.7	12	128127	36	57045.8	144	43336.5	576	33955.7	2304
NC_009495	3886916	0.282447	111129	12	41477.7	36	41707	144	13831.1	576	23279.7	2304
NC_011365	3887492	0.663781	139448	12	137206	36	72832.6	144	53715.7	576	52069.4	2304
NC_011837	3896121	0.319936	99182.2	12	56128.8	36	36673	144	12824.7	576	16508.9	2304
NC_010611	3904116	0.390313	89527.8	12	34623.4	36	26375.8	144	27220.3	576	27821.7	2304
NC_012724	3906529	0.681107	248646	12	100653	36	108467	144	50902.2	576	48306	2304
NC_009074	3912947	0.680205	449535	12	72437.3	36	93986	144	61962.1	576	46992.9	2304
NC_009719	3914745	0.623281	217751	12	71191.9	36	59659.2	144	52979.5	576	44456.2	2304
NC_010814	3917761	0.547705	93923.3	12	148363	36	56703.7	144	40695.8	576	37948.5	2304
NC_009725	3918589	0.464757	160737	12	142202	36	39697.7	144	19460.8	576	20379.8	2304
NC_012587	3925702	0.630288	210907	12	97505	36	65844.6	144	52392.5	576	31323.8	2304
NC_010410	3936291	0.3938	89945.5	12	34630.2	36	26440.5	144	26739.7	576	27498	2304
NC_003030	3940880	0.309258	83595	12	40375.7	36	33277.1	144	13317.3	576	18951.7	2304
NC_010682	3942557	0.634343	181540	12	83284	36	48423.3	144	53934.7	576	36858.3	2304
NC_013173	3942657	0.58647	130987	12	67140.5	36	61455.7	144	54840.2	576	44332.2	2304
NC_010125	3944163	0.664311	141977	12	138383	36	72045.6	144	54998.4	576	52297.5	2304
NC_009943	3944167	0.561686	146752	12	147840	36	72050.5	144	47968.4	576	44881.8	2304
NC_010516	3958233	0.283359	109605	12	41142.4	36	41515.5	144	13787.1	576	23520.9	2304
NC_009706	3964618	0.320204	100882	12	56644.9	36	37269.3	144	13003.5	576	16861.5	2304
NC_009085	3976747	0.389408	89979.1	12	34284	36	26302	144	27195.4	576	27653.1	2304
NC_012658	3977794	0.282201	111449	12	41752.9	36	42269.3	144	14261.5	576	23680.3	2304
NC_009076	3988455	0.679595	453715	12	73767.2	36	94164	144	62857.1	576	46930.8	2304
NC_010520	3992906	0.283109	110691	12	40596.5	36	42008.8	144	13809.9	576	23260.7	2304
NC_009699	3995387	0.283089	111448	12	41715.1	36	42407.3	144	14051.6	576	23957.9	2304
NC_011144	3996255	0.713464	101991	12	152888	36	142080	144	86664.6	576	57474.7	2304
NC_007517	3997420	0.595095	88413.6	12	46868.1	36	97865.6	144	43581.2	576	37360.5	2304
NC_011985	4005130	0.603374	205628	12	109356	36	63614.3	144	55197.5	576	33213.8	2304
NC_008609	4008000	0.590242	77708.7	12	69587.9	36	87707.7	144	48160.9	576	39714.7	2304
NC_002696	4016947	0.67214	118135	12	169034	36	85734.9	144	82674.5	576	54425.1	2304
NC_011769	4040304	0.67109	111238	12	97737.7	36	94749.2	144	99854	576	96262.3	2304
NC_011916	4042929	0.671716	118672	12	169025	36	86034.8	144	82625.1	576	54272.9	2304
NC_008825	4044195	0.691978	181760	12	156278	36	114119	144	71346.2	576	48594.8	2304
NC_011586	4050513	0.392053	91456.5	12	35108.6	36	26887.3	144	27785.6	576	27939.6	2304
NC_008313	4052032	0.664659	155915	12	129278	36	93704.6	144	73987.2	576	49695	2304
NC_010554	4063606	0.388997	58825.1	12	31113.3	36	59918.4	144	29851.2	576	27920.4	2304
NC_011898	4068724	0.37404	62313.3	12	78906	36	30466.4	144	13137.3	576	14448.1	2304
NC_006350	4074542	0.677199	455472	12	72315.2	36	93934.6	144	62241.7	576	46252.1	2304
NC_006370	4085304	0.419689	58404.8	12	50941.7	36	36180.3	144	22159.5	576	21113.9	2304
NC_002929	4086189	0.677206	148504	12	148176	36	119359	144	79790.9	576	75062.1	2304
NC_009674	4087024	0.358768	61025.5	12	40485.8	36	47505.2	144	24939.3	576	23134.1	2304
NC_012695	4098576	0.677088	455103	12	72142.5	36	94293	144	62679.6	576	46465.2	2304
NC_003911	4109442	0.642229	152189	12	136301	36	80235.5	144	79707	576	74199.6	2304
NC_009659	4110251	0.542342	158343	12	115048	36	47632.5	144	43299.6	576	32654.6	2304
NC_013315	4110554	0.285632	86946.4	12	34500.5	36	55009.8	144	16999	576	NA	2304
NC_007434	4126292	0.67606	455471	12	71348.1	36	93290.8	144	62244.8	576	46273.6	2304
NC_012483	4127356	0.60497	155963	12	44219.3	36	45909.5	144	43291	576	41150.4	2304
NC_008209	4133097	0.589687	195991	12	88017.8	36	27450	144	63775.5	576	44472.9	2304
NC_012563	4155278	0.28211	115050	12	43133.3	36	44233.1	144	14471.7	576	24655.5	2304
NC_010581	4170153	0.570599	231286	12	64963.5	36	35575.9	144	32657.1	576	25333.1	2304
NC_007712	4171146	0.54699	117495	12	84173.7	36	60330.9	144	34758.1	576	21152.4	2304
NC_013316	4191339	0.28806	85196.6	12	34472.3	36	56479.9	144	16976	576	NA	2304
NC_002570	4202352	0.436855	92772.9	12	32777.9	36	43966.6	144	23379	576	15196.2	2304
NC_000964	4215606	0.435144	142065	12	84506.3	36	37401.7	144	16563.7	576	16056.3	2304
NC_006270	4222597	0.461944	201947	12	111880	36	44293.9	144	19788.9	576	18344	2304
NC_006322	4222645	0.461947	201940	12	111877	36	44298.1	144	19788.4	576	18352.2	2304
NC_005823	4277185	0.350495	201528	12	44101.2	36	39243.4	144	29006.3	576	27778.6	2304
NC_012881	4289847	0.470928	101246	12	81584.2	36	27062.5	144	48144.6	576	34198.9	2304
NC_009089	4290252	0.290605	84753.1	12	35353.6	36	58587.9	144	18139.5	576	30058.6	2304
NC_006513	4296230	0.651215	241342	12	86972.5	36	73648.8	144	59186.7	576	34110.2	2304
NC_006582	4303871	0.447533	151524	12	31475.2	36	55820.9	144	31891.8	576	18115.6	2304
NC_011979	4304501	0.53472	112776	12	81138.8	36	82187.4	144	35335.8	576	24864.7	2304
NC_011666	4305430	0.630834	359450	12	89355.2	36	58576.5	144	47282	576	28870.9	2304
NC_008700	4306142	0.535864	112054	12	92135.2	36	55023.1	144	50180.6	576	40686	2304
NC_013159	4308349	0.673151	161536	12	81870.7	36	65456.6	144	69424.8	576	44050.6	2304
NC_007802	4317977	0.623322	158064	12	73208.8	36	34277.9	144	58534.7	576	56745.4	2304
NC_008740	4326849	0.572721	81721.8	12	120730	36	47358.3	144	44074.3	576	31611.3	2304
NC_004342	4332241	0.350052	203520	12	43579.3	36	39828.7	144	29386.5	576	28485.6	2304
NC_002945	4345492	0.65633	103690	12	115630	36	54156.1	144	49405.3	576	32259.6	2304
NC_007643	4352825	0.65448	173936	12	172448	36	86881.7	144	91697.7	576	65768.2	2304
NC_011420	4355548	0.704613	93484.2	12	146015	36	128741	144	81027.8	576	91517	2304
NC_009778	4368373	0.567671	166673	12	148639	36	73421.5	144	60940.1	576	57489.1	2304
NC_007606	4369232	0.512497	102830	12	111071	36	69082.4	144	51606.9	576	63386.8	2304
NC_012207	4371711	0.65643	104538	12	116419	36	54376.3	144	49803.3	576	32627.9	2304
NC_008769	4374522	0.65636	104531	12	116607	36	54437.5	144	49799.6	576	32517.2	2304
NC_008702	4376040	0.679164	166147	12	126906	36	120791	144	99423.6	576	67379.7	2304
NC_007761	4381608	0.612722	246242	12	118363	36	74486	144	57241.6	576	32449.4	2304
NC_011886	4395537	0.662797	62941.2	12	126751	36	81557	144	69483.3	576	44566.8	2304
NC_012943	4398250	0.656142	104892	12	116892	36	54614.8	144	50082	576	32983.2	2304
NC_002755	4403837	0.656068	105566	12	117060	36	54589.6	144	49917.6	576	32663.2	2304
NC_007964	4406967	0.617138	230509	12	76846.1	36	40036.1	144	42687.6	576	28418.3	2304
NC_008781	4410291	0.625251	226517	12	135522	36	99180.2	144	78177.1	576	71918.8	2304
NC_000962	4411532	0.656141	105179	12	117400	36	54588.9	144	50198.3	576	32950	2304
NC_011138	4412282	0.448787	91965.1	12	36751	36	39189	144	24918.3	576	17107.3	2304
NC_008254	4412446	0.610668	186984	12	64282	36	41755.2	144	41700.3	576	23982.7	2304
NC_013517	4418842	0.334516	89818.2	12	206488	36	55200.4	144	27290	576	31651.5	2304
NC_009525	4419977	0.656125	105386	12	117608	36	54592.8	144	50243.5	576	32965.3	2304
NC_009565	4424435	0.656178	105447	12	117824	36	54822.6	144	50357.9	576	33056.5	2304
NC_008255	4433218	0.388465	87858.2	12	145246	36	41486.8	144	22451.5	576	21887.2	2304
NC_008782	4448856	0.661725	172054	12	89619.4	36	96408.9	144	72251	576	53115.7	2304
NC_010681	4467537	0.625772	305132	12	75643.8	36	50677.3	144	53485.4	576	38764.5	2304
NC_011662	4496212	0.684042	193778	12	117890	36	129291	144	97976.8	576	57146.6	2304
NC_007298	4501104	0.592472	154720	12	132459	36	62685.3	144	64482.8	576	42614.8	2304
NC_010159	4504254	0.47598	83236.1	12	76423.9	36	51577	144	34902.4	576	31851.2	2304
NC_010994	4513324	0.616652	261731	12	129950	36	81481.6	144	63047.7	576	36219.7	2304
NC_009381	4517345	0.476439	84549.6	12	77682.6	36	52033.5	144	35175.5	576	30153.2	2304
NC_009436	4518712	0.529818	136579	12	110968	36	51466	144	46227.3	576	37026	2304
NC_007613	4519823	0.512128	106534	12	118653	36	74137.2	144	48324.3	576	50130.7	2304
NC_008149	4534590	0.47584	84458.4	12	77495.6	36	52351.2	144	35203.8	576	30438.9	2304
NC_011369	4537948	0.615309	259970	12	136058	36	85739.4	144	69871.9	576	39687.3	2304
NC_013216	4545624	0.415548	97812.4	12	84879.2	36	34765.7	144	14349.4	576	14702.3	2304
NC_007954	4545906	0.451492	105290	12	59870.4	36	44901.4	144	41835.4	576	28547	2304
NC_008709	4559598	0.400863	97730	12	50139	36	39936.9	144	18682.3	576	20276.6	2304
NC_009434	4567418	0.638785	146163	12	158877	36	79054	144	83912	576	48993.4	2304
NC_011071	4573969	0.662999	168383	12	222790	36	90191.6	144	93023.7	576	59468.7	2304
NC_008258	4574284	0.509177	108755	12	116038	36	74474.6	144	48076.7	576	46601.1	2304
NC_010995	4576573	0.519912	135194	12	99939.8	36	60283.6	144	49485.3	576	32767.5	2304
NC_012759	4578159	0.507907	116818	12	115982	36	79399.8	144	49206.2	576	45451.9	2304
NC_011147	4581797	0.521837	131444	12	123296	36	77496.3	144	50368.3	576	37380.9	2304
NC_006511	4585229	0.521644	131635	12	123407	36	77602.6	144	50258.4	576	37394.2	2304
NC_011740	4588711	0.499364	106700	12	111799	36	80226.5	144	45625.4	576	41081.9	2304
NC_005810	4595065	0.476501	86008.7	12	78999.6	36	53398.4	144	35814.2	576	30510.3	2304
NC_008711	4597686	0.62343	83498.2	12	87653.2	36	42758.8	144	56255.6	576	34893.6	2304
NC_004741	4599354	0.509057	108175	12	116832	36	74592.9	144	47524.9	576	46121.4	2304
NC_009092	4602594	0.53667	61421.8	12	108413	36	68713.9	144	54144.8	576	48439.4	2304
NC_004337	4607203	0.508894	108249	12	116769	36	74452.3	144	47765.1	576	46392.4	2304
NC_011146	4615150	0.602667	76702.6	12	67063.7	36	125422	144	47127.8	576	45051.7	2304
NC_008800	4615899	0.472711	106637	12	85412.8	36	54127.7	144	34623.9	576	32120.1	2304
NC_010658	4615997	0.513327	105932	12	121957	36	74421.2	144	48308.6	576	51482.8	2304
NC_012967	4629812	0.507694	118016	12	117688	36	80980.8	144	49613	576	46199.9	2304
NC_012489	4636964	0.642744	210430	12	89011.5	36	51860.4	144	51162.2	576	37532.3	2304
NC_000913	4639675	0.507897	118429	12	116931	36	80688.3	144	49839.8	576	45857.4	2304
NC_010382	4639821	0.372893	62401.9	12	23503.7	36	45785.2	144	17858.2	576	21499.2	2304
NC_009800	4643538	0.508196	117573	12	118284	36	80459.4	144	49217.1	576	45729.3	2304
AC_000091	4646332	0.507996	118472	12	117130	36	80642.5	144	49880.6	576	45788.3	2304
NC_003143	4653728	0.476361	86725.7	12	79747.8	36	54032	144	36051.2	576	31593.8	2304
NC_005125	4659019	0.619979	93294.7	12	90758	36	95502.6	144	59040	576	58601.7	2304
NC_009438	4659220	0.444516	81204.8	12	47081.5	36	42915.4	144	38204.1	576	29520	2304
NC_012669	4669183	0.731166	317433	12	133697	36	129682	144	67867.7	576	NA	2304
NC_013161	4669813	0.398213	103255	12	35543.6	36	75249.8	144	50232.7	576	75964.4	2304
NC_011726	4679413	0.397611	103588	12	35210.7	36	75584.7	144	49972.1	576	75524.9	2304
NC_012880	4679450	0.550151	141636	12	124614	36	83255.4	144	57081.8	576	36532.1	2304
NC_011831	4684931	0.564285	92276.5	12	114405	36	52218.2	144	46419.7	576	61694.1	2304
NC_011294	4685848	0.521673	136159	12	126286	36	80646	144	51273.8	576	38489.5	2304
NC_010473	4686137	0.507813	118930	12	117898	36	80658	144	49987.3	576	45828.6	2304
NC_010465	4689441	0.475304	89241.2	12	80444.5	36	53597.9	144	36352.5	576	30159.4	2304
NC_010634	4695619	0.475289	89546.1	12	81312.1	36	54199.4	144	36387.5	576	30017	2304
NC_008541	4698945	0.654662	70808.2	12	111964	36	67848.3	144	62668.8	576	39012.5	2304
NC_011741	4700560	0.507937	118959	12	120147	36	82225	144	50095.5	576	46575.3	2304
NC_008150	4702289	0.477012	86837.9	12	80496.7	36	54919.5	144	36765.2	576	33287.6	2304
NC_009348	4702402	0.585112	120951	12	89375.8	36	89843.4	144	64500	576	65049.1	2304
NC_008321	4706287	0.478945	90510.4	12	65450.8	36	51936.6	144	51111.4	576	37266.6	2304
NC_008750	4708380	0.446333	83301.8	12	47422.9	36	43222.1	144	38354.8	576	29246.5	2304
NC_011094	4709075	0.521741	133012	12	126974	36	80230.3	144	51355.9	576	38122.5	2304
NC_007908	4712337	0.598793	214464	12	93462	36	60090.8	144	49055	576	38928.7	2304
NC_008576	4719581	0.541675	141294	12	91979.7	36	53927.2	144	54194.7	576	55116.9	2304
NC_009792	4720462	0.538278	135314	12	142158	36	82423.5	144	62038.4	576	55899.4	2304
NC_009708	4723306	0.475376	88642.4	12	81997	36	54832.4	144	36842.7	576	30455.9	2304
NC_008570	4744448	0.615484	123189	12	110552	36	137409	144	82699.5	576	80216	2304
NC_006155	4744671	0.476104	90867.5	12	82643.1	36	54832.3	144	37158.9	576	30562.2	2304
NC_012918	4745806	0.6047	82250.6	12	66315.1	36	132413	144	49016.2	576	47350.8	2304
NC_010468	4746218	0.508665	120816	12	121792	36	83153.5	144	50935.9	576	47366	2304
NC_005085	4751080	0.648337	180927	12	178879	36	133171	144	93147.3	576	70720.4	2304
NC_006905	4755700	0.521567	134229	12	127416	36	79511.7	144	51680.7	576	38304.8	2304
NC_009664	4761183	0.74435	135378	12	127048	36	191403	144	111852	576	NA	2304
NC_012850	4767043	0.610875	265362	12	134255	36	81792	144	66705.4	576	37798.1	2304
NC_002928	4773551	0.681	184341	12	176379	36	144329	144	92758	576	67514.4	2304
NC_004631	4791961	0.520516	132453	12	128309	36	78882.6	144	51057.5	576	37685.2	2304
NC_008322	4792610	0.478658	91736.8	12	65518.3	36	51795	144	50683.5	576	36688.8	2304
NC_011149	4798660	0.520842	138069	12	129747	36	82088.5	144	51994.9	576	39338.2	2304
NC_003198	4809037	0.520927	132259	12	128933	36	79086	144	51427.1	576	37814.2	2304
NC_009615	4811379	0.450596	76861.4	12	79814.6	36	54099.8	144	36603.6	576	28990.9	2304
NC_012912	4813854	0.545173	128575	12	134483	36	88009.9	144	58441.5	576	41948.7	2304
NC_007384	4825265	0.510098	112661	12	124019	36	80388.9	144	50789.9	576	52747.5	2304
NC_011080	4827641	0.522167	137994	12	131087	36	82467.3	144	52657.9	576	39114.5	2304
NC_002944	4829781	0.692986	138365	12	152625	36	140691	144	93384.8	576	66604.2	2304
NC_012125	4833080	0.521632	136215	12	130903	36	81461.7	144	52339.2	576	38371.6	2304
NC_011205	4842908	0.521796	137969	12	130882	36	82220.1	144	52505.9	576	39400	2304
NC_008345	4845257	0.415841	97356.7	12	67412.2	36	44463.7	144	36143.6	576	26677.9	2304
NC_010001	4847594	0.353485	41444.2	12	49567.9	36	42256	144	10163.3	576	18064.7	2304
NC_003197	4857432	0.522215	138856	12	132298	36	83127.6	144	52919.2	576	39638.5	2304
NC_012917	4862913	0.519318	120125	12	116631	36	67970.2	144	57071.6	576	41769.7	2304
NC_011415	4887515	0.507965	123290	12	125646	36	84348.6	144	51476.6	576	48210.1	2304
NC_011083	4888768	0.520866	138227	12	130304	36	82500.5	144	52100.4	576	38911.9	2304
NC_007958	4892717	0.648078	330350	12	131704	36	94979.8	144	76230.2	576	51335.5	2304
NC_007951	4895836	0.627559	302054	12	85873	36	58315.6	144	57625.8	576	42800.6	2304
NC_010524	4909403	0.688997	237941	12	238969	36	172153	144	105058	576	79829.3	2304
NC_009633	4929566	0.36822	114348	12	13667.5	36	46867.6	144	15321.2	576	19964.5	2304
NC_010546	4934271	0.378754	104326	12	25609.7	36	80818.2	144	48814.1	576	76262.3	2304
NC_008253	4938920	0.505175	119182	12	125028	36	84978.6	144	50201.7	576	45020.7	2304
NC_007705	4940217	0.637013	237907	12	131771	36	64509.7	144	72688.5	576	45871.4	2304
NC_006834	4941439	0.636933	237828	12	131311	36	64131.6	144	72355	576	45247.5	2304
NC_011601	4965553	0.505662	121361	12	124228	36	83585	144	51279.2	576	45599.6	2304
NC_007626	4967148	0.650935	141612	12	143177	36	131601	144	102217	576	85495.4	2304
NC_004347	4969803	0.459608	103943	12	62243.5	36	46142.2	144	43553.9	576	32643.4	2304
NC_008577	4972204	0.48055	96606.7	12	68606.7	36	53819.6	144	53510.2	576	38929.7	2304
NC_009801	4979619	0.506216	122383	12	127162	36	84873.4	144	50976.1	576	46507.3	2304
NC_008699	4985871	0.71652	192939	12	180039	36	142447	144	83733.2	576	NA	2304
NC_008554	4990251	0.599487	188870	12	66486	36	54342.1	144	38699.1	576	24191.3	2304
NC_007760	5013479	0.749053	205663	12	163300	36	208006	144	75552.8	576	80931.5	2304
NC_011891	5029329	0.747165	207460	12	163051	36	199486	144	72607.9	576	NA	2304
NC_011742	5032268	0.50681	123448	12	129635	36	86605.4	144	52190.9	576	46440.7	2304
NC_008380	5057142	0.610904	278002	12	140192	36	84901.7	144	68908.8	576	39237.8	2304
NC_007912	5057531	0.458261	185754	12	57722.1	36	41598.5	144	38590.2	576	25576.3	2304
NC_013194	5058518	0.64111	184032	12	133179	36	89005.2	144	71352.8	576	35201.3	2304
NC_011145	5061632	0.748407	207541	12	166114	36	205698	144	75236.5	576	NA	2304
NC_013421	5063892	0.504774	110713	12	98918.2	36	66354.2	144	49958.2	576	41476.9	2304
NC_004547	5064019	0.509673	113412	12	103696	36	64413.4	144	52623	576	38901.2	2304
NC_012962	5064808	0.421526	82563.2	12	68252.5	36	53835	144	24518.2	576	29836.6	2304
NC_007946	5065741	0.506042	124029	12	128170	36	86998.8	144	51905	576	46334.1	2304
NC_010498	5068389	0.504967	126317	12	127925	36	88575.7	144	52467.1	576	47002.7	2304
NC_009439	5072807	0.646761	157862	12	193013	36	118356	144	117383	576	78794.9	2304
NC_003902	5076188	0.650684	241619	12	144573	36	82537.6	144	87155.2	576	49958.4	2304
NC_010688	5079002	0.650416	239056	12	142524	36	81728.7	144	86180.5	576	49256.3	2304
NC_008563	5082025	0.505473	124902	12	129230	36	87229.3	144	52341.2	576	46509.6	2304
NC_009654	5100344	0.425941	97026	12	45590.7	36	41567.9	144	28439.7	576	21751.9	2304
NC_009052	5127376	0.462834	104183	12	66358.2	36	49737.8	144	51084.2	576	36178.8	2304
NC_011750	5132068	0.506305	124462	12	132129	36	87997.6	144	52475	576	46996.7	2304
NC_009483	5136364	0.542382	108894	12	74741.9	36	94291.8	144	38016.2	576	32201	2304
NC_011663	5145902	0.463142	103865	12	68815.8	36	50885	144	52067.6	576	35573.2	2304
NC_007086	5148708	0.64957	243104	12	143923	36	82397.1	144	86918.2	576	49436.6	2304
NC_011748	5154862	0.506563	123500	12	132415	36	86662	144	51751.3	576	46690.3	2304
NC_009614	5163189	0.422015	70861.8	12	104586	36	58920.6	144	31385.8	576	27006.6	2304
NC_013061	5167383	0.420489	156189	12	149440	36	52281.7	144	39700.6	576	24259.3	2304
NC_009901	5174581	0.44662	70800.3	12	68838	36	41086.1	144	35830.3	576	24961.6	2304
NC_003919	5175554	0.647719	250171	12	153593	36	78494.3	144	84908.8	576	46187.5	2304
NC_007508	5178466	0.647483	251859	12	154834	36	79696.2	144	85504.3	576	46633.9	2304
NC_009380	5183331	0.69461	95583.8	12	157193	36	95524.4	144	59197.7	576	51101	2304
NC_008228	5187005	0.446161	106080	12	47022.3	36	36423	144	34219.7	576	21398	2304
NC_012997	5193164	0.508907	122723	12	72963.5	36	35763.9	144	29214.2	576	18357.7	2304
NC_007948	5200264	0.624723	202630	12	110826	36	73846.4	144	68752.2	576	43240.5	2304
NC_011751	5202090	0.507163	129220	12	132780	36	89978.1	144	53158	576	48314	2304
NC_003228	5205140	0.431906	53872.6	12	100092	36	64939.5	144	25536.3	576	22627.7	2304
NC_013441	5208602	0.670724	248313	12	129236	36	95809.1	144	86291	576	56545.1	2304
NC_011745	5209548	0.507328	124115	12	135001	36	87704.6	144	52195.9	576	46140.6	2304
NC_011969	5214195	0.355624	52288.3	12	48865.1	36	65830.5	144	37285.7	576	30908.5	2304
NC_003909	5224283	0.355762	53216.3	12	49243	36	65280.6	144	36630.7	576	30732.5	2304
NC_010334	5226917	0.445909	68458.8	12	72100.1	36	43501.1	144	37402.1	576	25552.9	2304
NC_003997	5227293	0.353768	52387.6	12	50217.6	36	65823.1	144	37486.2	576	30611.3	2304
NC_007530	5227419	0.353772	52396.9	12	50219.9	36	65830.1	144	37487.4	576	30611.7	2304
NC_012659	5227419	0.353772	52397.5	12	50219.2	36	65830.3	144	37487.5	576	30611.5	2304
NC_005945	5228663	0.353794	52405.6	12	50241.8	36	65841.4	144	37483.6	576	30636	2304
NC_009665	5229686	0.463125	106348	12	69057.9	36	51714.8	144	52142.9	576	35787.1	2304
NC_012581	5230115	0.353808	53098.6	12	50572	36	65212.5	144	37559.2	576	30736.3	2304
NC_004431	5231428	0.504748	123538	12	133017	36	88463.9	144	51666	576	45371.2	2304
NC_005957	5237682	0.354053	51924.4	12	49915.2	36	65592.2	144	37107.8	576	30717.6	2304
NC_010717	5240075	0.636341	247704	12	139061	36	68073.1	144	76064.2	576	48551.3	2304
NC_012796	5248049	0.627694	144444	12	141721	36	118879	144	107546	576	89242.3	2304
NC_012731	5248520	0.576767	133959	12	181500	36	112082	144	80120.8	576	43635.3	2304
NC_008600	5257091	0.354261	51778.9	12	49737.3	36	66075.1	144	37342.2	576	30918.5	2304
NC_010175	5258541	0.566972	91782.8	12	122006	36	76553.3	144	58572.1	576	85357.8	2304
NC_010184	5262775	0.355616	53583.7	12	46498.9	36	63533.4	144	34458.5	576	29442.4	2304
NC_012032	5268950	0.566819	91850.3	12	122271	36	76719.8	144	58987.4	576	86484.1	2304
NC_011658	5269030	0.355912	53002.4	12	49099.8	36	65503.5	144	37004.8	576	30771.6	2304
NC_012472	5269628	0.354405	52396.1	12	49970.1	36	66367.4	144	37434.2	576	30948.8	2304
NC_006347	5277274	0.43266	54849.7	12	99703.4	36	65325.9	144	25947	576	23008.6	2304
NC_009675	5277990	0.735314	304155	12	136377	36	167670	144	62882.3	576	NA	2304
NC_011830	5279134	0.475373	175995	12	71993.9	36	44932.2	144	36098.5	576	21682.8	2304
NC_010170	5287950	0.654828	191743	12	159872	36	111297	144	77093.5	576	56922.5	2304
NC_006274	5300915	0.353519	52730.4	12	50575.1	36	66292.3	144	37530.8	576	30706	2304
NC_011773	5302683	0.353985	52536.7	12	50771.7	36	66485.2	144	37624.3	576	30934.1	2304
NC_009648	5315120	0.574786	134646	12	181943	36	111467	144	78045.7	576	44015.7	2304
NC_007778	5331656	0.660384	363940	12	159260	36	129482	144	95719.4	576	66756	2304
NC_002927	5339179	0.68077	203431	12	194626	36	159596	144	102765	576	74953.3	2304
NC_009997	5347283	0.462833	107601	12	69764.7	36	52255.8	144	52812.7	576	35913	2304
NC_008752	5352772	0.685323	169557	12	120878	36	138107	144	85576.1	576	58719.5	2304
NC_009937	5369772	0.67319	201576	12	118345	36	127115	144	114292	576	74484.1	2304
NC_013364	5371077	0.506171	127016	12	138524	36	90137.4	144	52288.6	576	47658	2304
NC_003910	5373180	0.380054	81217.1	12	55962.4	36	59802	144	35164.5	576	26391.7	2304
NC_011884	5374574	0.507885	141867	12	103472	36	72790.1	144	64520.6	576	62175.2	2304
NC_009511	5382261	0.683975	337158	12	184750	36	168165	144	122909	576	111280	2304
NC_011772	5387334	0.352643	53272.9	12	47817.9	36	64743.7	144	35421.4	576	30325.5	2304
NC_011566	5396476	0.432918	90817.2	12	63580.8	36	46864.1	144	32163.5	576	23897.8	2304
NC_004722	5411809	0.352806	53551.6	12	48710.7	36	65249.7	144	35663.2	576	30188.3	2304
NC_011725	5419036	0.353036	53473.5	12	48860.1	36	66146.4	144	36423.8	576	30896.1	2304
NC_007777	5433628	0.700788	136219	12	121316	36	95233.7	144	53626.9	576	44196.3	2304
NC_009832	5448853	0.550736	142181	12	174728	36	82292.3	144	69771.7	576	47057.1	2304
NC_013353	5449314	0.506552	127339	12	141764	36	90715.9	144	53605.9	576	47748.7	2304
NC_005296	5459213	0.650381	313794	12	174176	36	104914	144	83240.2	576	62348.9	2304
NC_010172	5471154	0.681839	224809	12	118063	36	91449.8	144	73702.4	576	71768.9	2304
NC_008595	5475491	0.689881	157366	12	166546	36	149764	144	101969	576	71621.1	2304
NC_010338	5477872	0.674633	143667	12	232894	36	128490	144	106050	576	72078.4	2304
NC_002695	5498450	0.505371	130042	12	141001	36	92612.4	144	52716.4	576	47837.7	2304
NC_008435	5505494	0.644427	330555	12	145987	36	109707	144	90332.4	576	57468	2304
NC_012808	5511322	0.687096	230391	12	124330	36	92896.4	144	77817.6	576	75121.7	2304
NC_007925	5513844	0.649572	336250	12	158410	36	119155	144	101845	576	59761.9	2304
NC_009831	5517674	0.460779	41151.1	12	74213	36	53084.1	144	33552.8	576	25980.8	2304
NC_013008	5528136	0.505068	130224	12	141392	36	92673.9	144	52776.2	576	47996.5	2304
NC_002655	5528445	0.50383	130022	12	141434	36	92555.6	144	52305.7	576	47066.6	2304
NC_008786	5566749	0.652791	266294	12	145868	36	118933	144	99334.7	576	75841.5	2304
NC_011353	5572075	0.505225	130932	12	143055	36	93331.7	144	53071.5	576	48305.6	2304
NC_012108	5589073	0.48847	290215	12	119811	36	78811.6	144	53043.7	576	31957.4	2304
NC_009338	5619607	0.679166	235416	12	132817	36	112619	144	97470.9	576	64493.4	2304
NC_012791	5626353	0.676339	278601	12	183522	36	173642	144	118678	576	77863.2	2304
NC_008611	5631606	0.654727	138450	12	149566	36	71683.4	144	74837.6	576	61840.1	2304
NC_013510	5639016	0.71642	78272.9	12	146437	36	184339	144	111743	576	93253	2304
NC_011283	5641239	0.572861	138130	12	193244	36	115935	144	80774.8	576	44650.5	2304
NC_008009	5650368	0.583838	211474	12	63992.7	36	52265.2	144	46440.5	576	31915.5	2304
NC_005126	5688987	0.428254	96830.1	12	74196	36	61284.4	144	32938	576	37914	2304
NC_013361	5697240	0.506848	133588	12	147130	36	93473.3	144	54460.6	576	49003.8	2304
NC_008146	5705448	0.684534	230852	12	159546	36	129823	144	109767	576	67199.8	2304
NC_009767	5723298	0.606901	259496	12	85505.6	36	161941	144	63376.6	576	84748.1	2304
NC_007907	5727534	0.473599	183638	12	77870.9	36	47556.4	144	37496.4	576	22745	2304
NC_008705	5737227	0.684377	231609	12	159872	36	130087	144	110046	576	67468.8	2304
NC_011004	5744041	0.648598	327342	12	175963	36	107097	144	83688.7	576	62070.9	2304
NC_010501	5774330	0.614356	152676	12	194572	36	76678.2	144	90007.4	576	53432.2	2304
NC_011757	5777908	0.682104	233466	12	123701	36	94349.8	144	76888.3	576	73564.5	2304
NC_009953	5786361	0.695185	125214	12	179862	36	99326.2	144	62946.7	576	52620.8	2304
NC_010725	5800441	0.693901	244164	12	134233	36	114135	144	88127.9	576	80355.7	2304
NC_009523	5801598	0.603873	236209	12	120746	36	174179	144	68246.9	576	74804	2304
NC_010296	5842795	0.423306	145089	12	46720.5	36	95483.2	144	65037.2	576	92140.2	2304
NC_008027	5888780	0.641597	142757	12	228641	36	137493	144	120664	576	84364.6	2304
NC_005773	5928787	0.58015	176845	12	154113	36	62388.4	144	77915.3	576	60682.1	2304
NC_010506	5935403	0.43701	73057.7	12	79975.8	36	60294.7	144	40874	576	33344.1	2304
NC_011729	5942652	0.38609	146033	12	39909.8	36	82958.6	144	64599.1	576	93826	2304
NC_012988	5943768	0.680879	240613	12	125284	36	93286.1	144	75401.6	576	72562.1	2304
NC_010571	5957605	0.653411	329051	12	89801.2	36	96240.7	144	59707.7	576	30970.9	2304
NC_009512	5959964	0.618619	159065	12	211099	36	85431.3	144	101326	576	62935.6	2304
NC_009617	6000632	0.298556	116756	12	37759	36	49567.4	144	17953.1	576	25819.4	2304
NC_006361	6021225	0.708334	198219	12	196708	36	170096	144	131206	576	91987.7	2304
NC_009077	6048425	0.683564	241366	12	166091	36	135522	144	114078	576	69513.1	2304
NC_013235	6060298	0.709165	155456	12	271510	36	161922	144	108547	576	86393.5	2304
NC_010505	6077833	0.715021	234000	12	156726	36	147055	144	98237.3	576	84239.9	2304
NC_010322	6078430	0.619422	166845	12	226219	36	95986.7	144	106977	576	67033.4	2304
NC_007005	6093698	0.592328	183676	12	169018	36	70477.4	144	86274	576	60933.3	2304
NC_009441	6096872	0.341129	191181	12	93421	36	59758.3	144	40658.5	576	38017.8	2304
NC_002947	6181863	0.615241	159849	12	210056	36	87885.2	144	99560.7	576	61315.1	2304
NC_004663	6260361	0.428372	58614.4	12	133530	36	83252.3	144	35538.9	576	32984.6	2304
NC_002516	6264404	0.665557	140347	12	266960	36	187049	144	157942	576	95470.5	2304
NC_012491	6296436	0.472736	135895	12	81511.3	36	49277.1	144	34563.5	576	24843.2	2304
NC_009972	6346587	0.507157	329852	12	253475	36	55443.1	144	78722.3	576	93081.1	2304
NC_007413	6365727	0.414214	88721.2	12	55849.2	36	90132.9	144	72688.7	576	NA	2304
NC_004578	6397126	0.583989	202702	12	163741	36	67949	144	87594.9	576	64613.6	2304
NC_003272	6413771	0.413475	90040.8	12	56047.8	36	91439.3	144	72432.2	576	105791	2304
NC_007492	6438405	0.60521	222675	12	198461	36	97002.7	144	124022	576	81424.2	2304
NC_008726	6491865	0.677931	232973	12	168136	36	128490	144	104809	576	NA	2304
NC_009925	6503724	0.472539	138515	12	50456.6	36	41611.2	144	38142.5	576	38890	2304
NC_012490	6516310	0.623138	309113	12	131918	36	66769.3	144	65628.2	576	46584.5	2304
NC_011768	6517073	0.544846	300260	12	152006	36	88281.2	144	72944.5	576	64500.9	2304
NC_008463	6537648	0.662922	145620	12	266126	36	187462	144	155807	576	95529.2	2304
NC_009656	6588339	0.664494	150802	12	263266	36	196110	144	153066	576	92682	2304
NC_011770	6601757	0.662974	147855	12	270036	36	186837	144	156875	576	94592.1	2304
NC_010612	6636827	0.657266	161306	12	174834	36	89171.7	144	78693.7	576	55584.5	2304
NC_012660	6722539	0.605046	177126	12	172344	36	101091	144	117240	576	77183.4	2304
NC_010002	6767514	0.664763	299264	12	169993	36	183021	144	135124	576	106842	2304
NC_013037	6967790	0.51545	247721	12	129131	36	93396.6	144	64552.9	576	75008.5	2304
NC_008596	6988209	0.674028	298593	12	183444	36	135723	144	128539	576	79984.2	2304
NC_002678	7036071	0.627471	341011	12	212970	36	116656	144	101502	576	60883.9	2304
NC_004129	7074893	0.633049	174170	12	237055	36	161682	144	156962	576	107365	2304
NC_013406	7121665	0.512395	193190	12	150490	36	57901.9	144	37276.1	576	29474.2	2304
NC_005027	7145576	0.554033	483663	12	148616	36	79330	144	26962.3	576	25864.7	2304
NC_012914	7184930	0.502781	190439	12	179923	36	67767.7	144	53379.5	576	32214.3	2304
NC_007645	7215267	0.538697	156431	12	123470	36	112401	144	63096.4	576	42755.1	2304
NC_009445	7456587	0.655104	459591	12	178282	36	144238	144	105988	576	67701.6	2304
NC_008278	7497934	0.728281	222336	12	197496	36	179122	144	96377	576	74380.6	2304
NC_010511	7659055	0.715831	270297	12	143566	36	201862	144	103379	576	107536	2304
NC_008312	7750108	0.341434	159940	12	50852.4	36	85873.3	144	54671.1	576	54910.6	2304
NC_011894	7772460	0.688572	284839	12	134694	36	134146	144	90471.9	576	79096.8	2304
NC_008268	7804765	0.675158	369899	12	153418	36	142898	144	94460.3	576	76907.6	2304
NC_009142	8212805	0.71146	255204	12	245981	36	194454	144	164709	576	102656	2304
NC_010628	8234322	0.41415	137817	12	69692.4	36	93606.2	144	84632	576	99985.8	2304
NC_013093	8248144	0.737089	213951	12	238422	36	276610	144	195192	576	209805	2304
NC_009485	8264687	0.649201	502030	12	197021	36	139692	144	106789	576	70627.1	2304
NC_010572	8545929	0.722274	188384	12	184192	36	215207	144	139791	576	121233	2304
NC_003888	8667507	0.721187	191939	12	205598	36	220755	144	138152	576	NA	2304
NC_009921	8982042	0.711536	236953	12	210668	36	187033	144	90994.1	576	74052.7	2304
NC_003155	9025608	0.707166	205651	12	192093	36	189729	144	126462	576	111607	2304
NC_004463	9105828	0.640594	496857	12	176883	36	148521	144	121838	576	77033.2	2304
NC_013132	9127347	0.452271	60955	12	312864	36	154017	144	50287	576	45956.6	2304
NC_008095	9139763	0.688912	202835	12	221310	36	278775	144	119382	576	107713	2304
NC_013440	9446314	0.694834	439625	12	215535	36	264251	144	175227	576	142367	2304
NC_008536	9965640	0.619025	293099	12	148123	36	117638	144	82283.6	576	62486.6	2304
NC_013131	10467782	0.697671	286403	12	292755	36	210740	144	167295	576	135789	2304
NC_010162	13033779	0.713757	740498	12	213999	36	343574	144	114904	576	76581.2	2304
